# Supplementary material for: Recyclable luminescent solar concentrator from lead-free perovskite derivative
Source: Light Sci Appl. 2025 Aug 28;14:297. doi: 10.1038/s41377-025-01973-0 (PMC12394575; doi:10.1038/s41377-025-01973-0)
Supplement: Supplementary file 9 — Source data [file 41377_2025_1973_MOESM9_ESM.xlsx]

## Sheet: Fig. 1
Fig. 1c					Fig. 1e								Fig. 1f							Fig. 1g																							Fig. 1h			Fig. 1i
Product		Simulation			Band structure		DOS profile						PLE profile		PL profile		Theoretical PL profile			TRPL spectra																							Eb calculation			S calculation
2-Theta (degree)	Intensity (a.u.)	2-Theta (degree)	Intensity (a.u.)		#K-Path	Energy (eV)	Energy (eV)	Sb (states/eV)	Cl (states/eV)	C (states/eV)	P (states/eV)		λ (nm)	Intensity (a.u.)	λ (nm)	Intensity (a.u.)	λ (nm)	Intensity (a.u.)		λ (nm)	0 μs	1 μs	2 μs	3 μs	4 μs	5 μs	6 μs	7 μs	8 μs	9 μs	10 μs	11 μs	12 μs	13 μs	15 μs	18 μs	22 μs	24 μs	26 μs	28 μs	30 μs		1/T (K-1)	Intensity (a.u.)		T (K)	FWHM (eV)
10.0067	551	10.8116	0.7582		#	NKPTS	-2.00651	0.15149	10.0036	29.2136	0.02259		250	0.27315	430	0.000434948	800	0.02721		450	161.248	91.4006	66.8227	56.118	48.8687	42.5934	23.2142	28.3615	23.1936	20.8968	20.5072	11.8429	10.715	12.3043	10.2331	12.0377	3.07608	6.92118	3.07608	2.05072	2.05072		0.00505	26098		77	0.385
10.0401	550	10.8379	0.37927		#	Band-Index	-1.98751	0.06954	4.59247	22.5487	0.0128		251	0.33505	431	7.74068e-06	799.484	0.02758		452	170.259	139.929	106.011	63.9397	52.0853	46.6156	28.9626	29.7953	21.5703	18.8971	12.9237	15.8641	14.9285	13.8593	10.2813	15.422	8.22508	6.16881	3.0844	4.98645	0		0.00448	26189		98	0.387
10.0735	573	12.0287	63.2258		0	-17.3566	-1.96851	0.03648	2.43261	25.5615	0.01302		252	0.34245	432	0	798.969	0.02797		454	231.897	116.82	91.6573	91.4407	70.8364	54.2024	49.8505	33.268	40.2805	29.4731	22.4812	14.4375	17.5312	17.5312	11.8078	8.86873	10.3125	8.24998	4.12499	2.06249	4.12499		0.00403	26312		123	0.388
10.1069	540	12.0579	31.4543		0.01777	-17.3572	-1.94951	0.03322	2.34732	38.5815	0.0229		253	0.34937	433	0.000249835	798.455	0.02835		456	203.403	167.384	129.763	101.004	70.5794	58.325	57.508	39.5969	42.358	32.844	23.9298	26.7426	18.6557	16.5047	17.6423	16.5461	13.4437	5.17065	5.17065	5.17065	3.10239		0.00366	26235		148	0.391
10.1404	555	13.0466	39.2272		0.03553	-17.3578	-1.93051	0.04478	3.38709	57.8535	0.04198		254	0.37756	434	0.00017432	797.941	0.02874		458	276.041	201.67	153.858	116.911	81.2203	80.8882	44.5954	39.7799	29.7026	37.341	28.4365	23.87	25.9457	21.2754	24.4201	8.30261	8.7385	11.6444	7.26479	4.15131	3.11348		0.00336	26099		173	0.395
10.1738	581	13.0783	19.5144		0.0533	-17.3583	-1.91151	0.06171	4.8843	77.5483	0.06677		255	0.38368	435	0.000338423	797.428	0.02914		460	328.392	237.744	155.292	128.557	104.864	77.3385	73.9121	53.0934	47.2404	35.4095	31.2437	35.4095	24.9949	27.5986	19.2773	14.3721	13.8201	7.29019	1.04146	2.96815	3.12437		0.0031	25740		198	0.399
10.2072	585	13.269	0.12924		0.07107	-17.3588	-1.89251	0.07728	6.29008	91.1972	0.08863		256	0.3849	436	0.000486062	796.915	0.02954		462	364.182	271.879	190.489	146.486	125.299	95.4484	90.3791	64.782	57.4655	42.2055	48.8216	48.4872	35.4325	33.9693	27.6457	18.1553	17.5699	3.36557	2.09042	4.18083	1.04521		0.00287	24802		223	0.405
10.2406	548	13.3012	0.06436		0.08883	-17.3592	-1.87351	0.08597	7.25327	92.834	0.09681		257	0.39027	437	0.00108	796.403	0.02994		464	375.856	261.888	233.834	181.869	133.466	135.926	97.9713	78.7681	70.1072	49.8002	37.9861	29.8612	30.4498	26.256	36.6827	22.0412	11.2361	12.0874	12.613	10.5108	4.20433		0.00268	22374		248	0.41
10.2741	535	13.3256	44.4564		0.1066	-17.3595	-1.85551	0.08897	8.2897	79.9906	0.08703		258	0.41788	438	0.00117	795.892	0.03035		466	451.67	308.428	301.007	227.6	175.566	145.457	99.5405	96.0631	74.8277	65.8798	43.4675	58.9992	35.3995	33.8834	26.9816	25.3808	15.9027	12.7222	15.0228	7.5485	2.12037					273	0.419
10.3075	611	13.358	22.1175		0.12437	-17.3597	-1.83651	0.10262	11.585	57.2868	0.06656		259	0.4391	439	0.000976685	795.382	0.03077		468	509.106	385.688	308.055	248.15	196.686	152.683	111.625	108.018	88.6043	84.2498	62.2642	38.8591	47.9949	42.6692	33.6508	31.3776	20.833	5.33632	7.65228	7.31076	8.53811					298	0.423
10.3409	631	13.7421	5.89982		0.14213	-17.3598	-1.81751	0.15673	20.2491	34.5623	0.0501		260	0.44464	440	0.000605377	794.872	0.03119		470	540.912	436.465	365.538	279.853	224.069	175.01	150.068	125.908	103.644	78.2415	63.3664	68.5176	57.2836	48.1486	36.8718	24.5669	24.6098	19.2766	14.0719	4.28369	7.49645					323	0.43
10.3743	557	13.7755	2.93558		0.1599	-17.3599	-1.79851	0.27568	35.0604	20.0701	0.04758		261	0.44613	441	0.000539485	794.363	0.03161		472	712.691	548.447	428.592	344.273	255.215	192.816	172.808	115.975	116.652	94.2589	65.3322	59.9058	60.486	47.2369	45.7648	45.5284	22.2538	15.0114	11.5728	15.957	3.22363					348	0.441
10.4077	533	14.1795	100		0.1599	-17.3599	-1.77951	0.4597	51.8575	15.9938	0.05769		262	0.44246	442	0.000624528	793.854	0.03204		474	800.905	609.045	488.832	384.787	324.782	228.082	211.721	153.947	109.151	94.7614	87.0495	73.3814	50.5904	65.1418	44.7311	41.9091	44.5911	22.6187	15.0791	18.3103	9.69371					373	0.447
10.4412	542	14.214	49.7505		0.18105	-17.3598	-1.76051	0.68534	64.0886	19.9384	0.07183		263	0.46033	443	0.000592197	793.346	0.03248		476	846.92	714.511	561.79	500.753	352.471	304.236	226.259	202.045	165.502	128.087	116.934	72.6214	78.6023	77.5462	52.2758	46.3057	41.715	35.2924	20.4426	18.449	15.0868
10.4746	488	14.6729	4.89282		0.2022	-17.3597	-1.74151	0.91295	68.6139	28.2131	0.08219		264	0.43428	444	0.000674015	792.839	0.03292		478	988.203	856.465	672.571	513.788	421.631	393.786	284.491	202.231	174.85	141.786	126.162	109.716	103.665	55.0634	63.7076	38.4342	40.2062	30.7949	20.3138	10.8052	5.47825
10.508	534	14.7087	2.43438		0.22335	-17.3594	-1.72251	1.08192	67.0427	37.3851	0.08535		265	0.44166	445	0.000684658	792.332	0.03336		480	1150.03	898.233	736.117	605.13	518.084	370.21	322.519	256.002	195.51	162.083	138.607	117.948	104.031	106.134	69.0432	58.6813	39.7676	37.6649	20.7455	27.8557	17.0169
10.5414	532	14.7713	2.60245		0.2445	-17.3591	-1.70351	1.12305	61.7476	44.9911	0.08112		266	0.46149	446	0.00080297	791.826	0.03381		482	1339.8	1146.45	868.97	702.576	560.075	446.697	337.204	276.451	227.255	208.679	159.558	154.458	130.033	83.5062	95.9301	66.9916	46.0065	36.5556	37.9771	20.2906	8.57197
10.5748	507	14.8073	1.29495		0.26565	-17.3587	-1.68451	1.00698	53.5222	50.0197	0.07138		267	0.43536	447	0.000983344	791.321	0.03426		484	1477.67	1222.36	943.609	814.306	633.493	540.081	422.702	335.496	262.91	212.302	172.259	163.444	134.205	124.325	79.4339	64.5862	51.206	38.0104	40.1843	22.9563	16.0868
10.6083	522	15.3738	7.02607		0.2868	-17.3582	-1.66551	0.77666	43.0155	51.8296	0.059		268	0.45385	448	0.000959661	790.816	0.03472		486	1646.06	1408.14	1100.69	932.593	717.073	608.234	461.233	387.951	291.08	247.131	226.496	182.972	145.791	149.224	111.183	68.5408	64.8783	43.7754	43.0669	24.9071	20.5688
10.6417	527	15.4113	3.4945		0.30795	-17.3577	-1.64651	0.51828	31.7728	48.8305	0.0461		269	0.45852	449	0.00143	790.312	0.03519		488	1791.37	1603.15	1337.75	988.237	849.104	602.927	501.428	414.284	374.745	295.097	222.55	198.375	161.466	158.2	126.661	64.4921	99.5053	46.8157	49.2157	35.9337	19.7257
10.6751	537	15.5213	0.03577		0.3291	-17.3571	-1.62751	0.30612	22.0201	39.8933	0.0341		270	0.44693	450	0.00139	789.809	0.03566		490	2166.74	1698.34	1430.39	1166.07	919.83	747.897	573.665	476.415	429.735	328.506	283.119	248.993	202.037	193.262	125.574	88.7517	77.5016	60.1624	54.0843	21.9365	16.4662
10.7085	483	15.5592	0.0178		0.35025	-17.3564	-1.60851	0.17718	16.5454	27.2121	0.02599		271	0.45021	451	0.00141	789.306	0.03613		492	2464.41	2088.3	1633.87	1360.23	1083.56	851.333	677.199	547.582	460.376	339.82	307.519	288.348	245.569	190.352	144.497	100.247	94.4403	80.218	63.9782	39.9251	27.7536
10.742	528	16.8865	7.12855		0.35025	-17.3564	-1.59051	0.13956	18.4574	15.5867	0.02664		272	0.46779	452	0.00178	788.804	0.03662		494	2664.96	2387.05	1793.71	1531.96	1145.35	920.741	763.355	559.727	507.073	400.124	339.384	328.99	259.296	223.144	169.073	141.144	117.578	71.7866	51.4835	52.3608	38.1317
10.7754	575	16.9277	3.54669		0.3755	-17.3563	-1.57151	0.17938	28.6544	8.48911	0.03832		273	0.47802	453	0.00211	788.303	0.0371		496	3057.73	2581.64	2117.03	1620.99	1265.16	1071.66	824.137	725.119	561.889	432.104	402.959	273.309	256.735	237.448	200.85	167.666	102.058	97.7134	70.463	45.1412	36.349
10.8088	494	16.9611	3.10072		0.40075	-17.3559	-1.55251	0.25277	42.2941	5.7577	0.05511		274	0.46507	454	0.00213	787.802	0.03759		498	3350.04	2879.02	2240.44	1827.35	1483.24	1260.09	965.15	750.591	655.145	475.697	418.12	374.689	319.63	286.979	198.548	197.908	142.54	92.8825	74.5487	61.0786	35.2487
10.8422	482	17.0025	1.54194		0.426	-17.3552	-1.53351	0.29515	49.8324	4.987	0.06446		275	0.48282	455	0.00257	787.302	0.03809		500	3813.69	3271.2	2566.13	2108.57	1690.44	1304.49	1086.81	843.939	718.211	576.112	450.603	400.603	324.355	308.62	257.303	200.013	137.697	117.803	89.2796	57.4171	34.508
10.8757	555	17.1909	0.76499		0.45125	-17.3544	-1.51451	0.26574	44.9564	4.1475	0.05801		276	0.47275	456	0.00279	786.802	0.03859		502	4120.15	3585.15	2879.55	2385.75	1871.41	1486.1	1177.04	966.038	758.314	622.894	529.702	414.749	396.078	328.077	272.612	188.68	146.487	143.047	96.9583	76.9346	49.8436
10.9091	516	17.2329	0.38079		0.4765	-17.3533	-1.49551	0.18191	30.797	2.78649	0.03968		277	0.46351	457	0.00284	786.303	0.0391		504	4675.32	3937.48	3226.22	2417.81	2036.01	1624.94	1319.07	1030.08	864.242	667.383	588.503	483.762	452.106	340.581	307.854	252.751	176.132	121.453	85.0275	76.5836	56.2925
10.9425	536	17.5736	77.4113		0.50175	-17.3522	-1.47651	0.0944	15.9986	1.43915	0.02058		278	0.47211	458	0.00321	785.805	0.03962		506	5081.06	4196.02	3502.2	2849.28	2258.32	1783.05	1448.79	1119.06	1004.24	785.774	621.401	523.429	444.174	389.819	367.606	285.925	174.457	159.866	91.2178	84.1782	59.5395
10.9759	506	17.6165	38.5097		0.52699	-17.351	-1.45751	0.0372	6.34671	0.56634	0.00811		279	0.47497	459	0.00342	785.307	0.04014		508	5545.25	4745.91	3896.03	3135.04	2505.04	2061.8	1573.82	1261.51	1071.5	845.657	678.065	576.503	523.585	455.886	347.96	292.328	211.876	143.012	119.585	105.524	73.3793
11.0093	519	18.2316	5.14261		0.55224	-17.35	-1.43851	0.0117	2.25526	0.17879	0.00256		280	0.47781	460	0.00382	784.81	0.04066		510	6162.23	5216.08	4273.37	3442.45	2751.71	2253.88	1794.09	1452.21	1088.75	983.678	730.496	675.565	555.611	535.779	393.782	319.638	254.324	186.847	149.235	89.4341	77.1315
11.0428	542	18.2762	2.55853		0.57749	-17.3497	-1.41951	0.00568	2.31677	0.09334	0.00131		281	0.48967	461	0.00388	784.314	0.04119		512	6667.36	5802.71	4763.07	3764.18	3120.64	2397.44	1929.58	1486.52	1273.69	1046.34	842.892	690.522	663.246	595.69	417.076	371.227	258.24	182.006	137.239	107.579	77.2422
11.0762	514	18.3528	20.5752		0.57749	-17.3497	-1.40051	0.01237	7.31173	0.22633	0.00312		282	0.49188	462	0.00452	783.818	0.04173		514	7292.78	6251.48	4944.52	4151.55	3242.03	2617.82	2176.85	1689.74	1342.79	1179.36	1016.62	776.088	641.891	614.425	470.353	403.174	295.747	255.251	180.395	132.209	90.4831
11.1096	527	18.3977	10.2353		0.59864	-17.3497	-1.38151	0.03463	21.5361	0.68409	0.00937		283	0.51154	463	0.00505	783.323	0.04227		516	7832.24	6796.59	5634.42	4414.39	3554.87	2897.51	2333.17	1849.3	1515.67	1358.01	1122.82	865.072	738.423	618.605	532.854	399.612	340.795	243.228	182.816	104.876	93.072
11.143	496	18.8326	55.2212		0.61979	-17.3497	-1.36251	0.07784	50.2448	1.67978	0.02277		284	0.49539	464	0.00594	782.828	0.04282		518	8585.12	7170.56	6089.59	4819.62	3952.08	3017.43	2411.48	2013.61	1678.7	1319.48	1138.28	922.852	769.391	685.827	563.615	465.85	377.786	291.425	162.577	156.22	109.702
11.1765	489	18.8786	27.4692		0.64094	-17.3497	-1.34351	0.13752	92.9583	3.29715	0.04387		285	0.5179	465	0.00681	782.334	0.04338		520	9360.34	7863.79	6640.79	5257.08	4245.02	3270.32	2730.1	2257.44	1714.59	1478.87	1184.99	930.74	891.251	797.167	589.801	494.25	387.428	303.715	247.871	177.489	116.537
11.2099	495	18.9483	0.28886		0.66209	-17.3497	-1.32551	0.19258	137.998	5.22483	0.06735		286	0.51412	466	0.00689	781.841	0.04394		522	9739.28	8488.79	6931.9	5859.01	4523.38	3588.43	2935.81	2360.88	1905.7	1555.88	1260.13	1078.51	976.452	770.127	637.577	476.412	394.294	334.124	235.876	175.185	110.797
11.2433	537	18.9946	0.1437		0.68324	-17.3497	-1.30651	0.21651	167.131	6.79675	0.08293		287	0.51933	467	0.00759	781.348	0.04451		524	10777.7	9127.33	7606.25	6020.42	4731.64	3895.7	3042.9	2510.8	2027.63	1723.5	1318.23	1134.87	1041.03	834.217	686.535	557.363	374.179	319.982	244.927	191.905	123.578
11.2767	493	19.263	1.66942		0.70439	-17.3497	-1.28751	0.19944	169.412	7.4393	0.08295		288	0.54648	468	0.0082	780.856	0.04508		526	11761.8	9852.23	8211.93	6489.23	5216.32	4234.45	3363.72	2709.58	2160.67	1805.24	1467.3	1322.75	1121.93	964.629	757.189	659.176	425.503	341.763	294.841	201.158	136.155
11.3101	542	19.3101	0.83055		0.72554	-17.3497	-1.26851	0.15601	150.087	7.08235	0.06936		289	0.55974	469	0.00876	780.365	0.04566		528	12244.7	10527.6	8558.46	7073.98	5692.17	4479.29	3542.4	2914.43	2269.55	2006.97	1618.19	1329.94	1120.18	995.098	816.812	689.023	512.226	384.152	309.172	208.194	155.587
11.3436	507	19.5171	7.9772		0.74669	-17.3497	-1.24951	0.11096	123.687	6.08422	0.05144		290	0.54021	470	0.00981	779.874	0.04625		530	13093.2	11438.6	9365.21	7265.37	6023.41	4698.3	3707.87	3120.07	2484.78	2049.18	1734.05	1448.18	1222.15	1078.04	860.758	665.406	567.552	392.634	298.653	255.228	178.984
11.377	534	19.5648	3.96749		0.76784	-17.3497	-1.23051	0.07951	101.806	4.88946	0.03737		291	0.57119	471	0.01043	779.384	0.04684		532	13638.4	12060.2	9773.89	7933.91	6406.98	5031.87	4095.87	3393.98	2743.04	2182.84	1838.84	1556.3	1406.72	1212.25	896.864	700.867	543.664	425.769	295.507	214.271	157.674
11.4104	517	19.6399	1.62291		0.76784	-17.3497	-1.21151	0.0618	86.1465	3.77857	0.02886		292	0.57019	472	0.0115	778.894	0.04744		534	14648.8	12708.4	10364.6	8345.86	6866.99	5239.63	4361.29	3511.41	2864.34	2286.33	1914.25	1564.08	1402.64	1220.94	973.689	785.395	628.251	441.067	339.216	260.258	185.12
11.4438	547	19.688	0.80724		0.78561	-17.3497	-1.19251	0.04948	70.991	2.79716	0.02289		293	0.57407	473	0.0123	778.406	0.04804		536	15370.4	13634.6	11117.3	8858.81	7048.02	5716.94	4603.8	3787.28	3172.95	2484.57	2101.19	1742.44	1498.17	1317.25	1046.81	855.776	608.45	503.141	396.636	252.416	180.058
11.4773	564	20.1569	23.0806		0.80338	-17.3496	-1.17351	0.036	51.7781	1.88451	0.01655		294	0.57145	474	0.01307	777.917	0.04865		538	16546.9	14121.1	11713.1	9517.29	7572.35	6150.28	4810.33	3810.49	3197.58	2558.31	2240.53	1846.04	1597.66	1422.36	1144.93	906.388	664.04	493.516	387.668	309.921	209.549
11.5107	551	20.1681	3.35999		0.82114	-17.3495	-1.15451	0.02163	30.9733	1.07778	0.00991		295	0.57714	475	0.01423	777.429	0.04927		540	17149.2	14942.9	12251	9860.5	7857.07	6298.46	5297.71	4032.22	3251.67	2715.6	2335.44	1871.05	1637.96	1447.75	1200.98	987.615	652.782	570.881	429.53	320.256	208.659
11.5441	620	20.2062	11.4802		0.83891	-17.3494	-1.13551	0.01022	14.5568	0.49561	0.00467		296	0.56737	476	0.01553	776.942	0.04989		542	18009.3	15842.1	12884.1	10422.6	8276.15	6948.13	5387.77	4344.28	3489.12	2910.19	2495.39	2043.41	1766.71	1550.1	1139.2	990.889	723.795	605.933	418.829	343.576	231.326
11.5775	557	20.2174	1.67097		0.85668	-17.3491	-1.11651	0.00372	5.27181	0.17765	0.0017		297	0.57504	477	0.01657	776.456	0.05053		544	19098.3	16336.3	13549.5	11022	8794.47	6971.49	5516.66	4557.12	3700.31	3084.35	2544.31	2068.58	1860.18	1571.82	1258.97	1016.34	746.375	693.153	501.01	344.663	232.247
11.611	578	20.7746	27.6507		0.87444	-17.3488	-1.09751	0.00104	1.49687	0.04937	0.00048		298	0.55931	478	0.01819	775.97	0.05116		546	19944.6	17213.9	14300.8	11407.7	9162.25	7263.68	5956.18	4993.51	3726.39	3184.36	2585.15	2209.07	1990.66	1676.81	1374.35	1091.41	770.318	664.006	477.946	353.672	270.726
11.6444	612	20.8254	13.7537		0.89221	-17.3485	-1.07851	0.00027	0.58901	0.01383	0.00014		299	0.54162	479	0.01904	775.485	0.05181		548	20504.6	17709	14690	12047.3	9668.01	7611.53	6223.95	4996.21	3966.5	3270.92	2873.01	2266.45	2029.72	1852.55	1362.76	1160.07	869.883	659.419	512.672	359.111	249.569
11.6778	642	20.894	52.0686		0.90998	-17.3481	-1.06051	0.0003	1.43772	0.01929	0.00022		300	0.54373	480	0.021	775	0.05246		550	21721.6	18634.8	15461.9	12480.7	10054.6	8070.41	6338.44	5208.47	4206.71	3470.7	3022.54	2402.86	2059.41	1880.69	1394.06	1203.28	838.396	746.136	479.2	366.971	266.09
11.7112	654	20.9152	6.65528		0.92774	-17.3477	-1.04151	0.001	5.12942	0.06536	0.00075		301	0.53168	481	0.02219	774.516	0.05312		552	22359.8	19631.5	16166.7	13025	10428.4	8260.7	6804	5363.4	4397.23	3639.72	2965.85	2492.35	2216.66	1885.42	1480.38	1287.53	874.307	702.888	500.081	410.223	260.895
11.7446	676	20.9452	25.9037		0.92774	-17.3477	-1.02251	0.00276	14.277	0.18162	0.00209		302	0.53882	482	0.02335	774.032	0.05378		554	23100.6	20074.7	16155.9	13500.5	10696.5	8761.55	6740.75	5535.25	4520.1	3660.32	3172.55	2592.32	2350.28	1889.04	1553.42	1232.33	911.64	748.115	588.521	356.225	280.012
11.7781	737	20.9664	3.30996		0.94889	-17.3476	-1.00351	0.00579	30.0606	0.38249	0.0044		303	0.52911	483	0.02565	773.55	0.05445		556	24209.1	20883.9	17268.9	14024.8	11162.4	8936.57	7241.36	5817.5	4771.52	3796.7	3218.22	2627.27	2323.99	1998.55	1638.9	1243.54	1027.45	744.226	574.405	424.448	285.118
11.8115	711	21.2692	29.0891		0.97004	-17.3476	-0.98451	0.0092	47.8394	0.60888	0.007		304	0.53807	484	0.02777	773.067	0.05513		558	24933.3	21669.3	18034.1	14062.9	11329.1	9017.64	7381.55	6055.99	4892.31	3961.49	3397.62	2735.15	2422.97	2143.33	1724.34	1348.58	1030.49	844.704	667.197	437.795	291.205
11.8449	810	21.3213	14.4713		0.99119	-17.3476	-0.96551	0.01105	57.5609	0.73281	0.00842		305	0.54248	485	0.03032	772.586	0.05581		560	25612.7	22259.5	18204.2	14741.2	11759.7	9732.18	7711.21	6085.97	4940.16	4126.62	3372.3	2967.38	2369.25	2167.64	1788.16	1396.9	1040.2	771.962	629.422	417.347	339.644
11.8783	882	21.3381	3.33432		1.01234	-17.3475	-0.94651	0.01003	52.3521	0.66669	0.00766		306	0.54055	486	0.03283	772.105	0.05651		562	26580.5	23036.8	18868.1	15212.2	12167.9	9797.54	7869.23	6359.52	5145.89	4196.66	3599.41	3067.96	2541.97	2166.07	1823.68	1469.48	1036.44	877.066	615.651	438.473	313.989
11.9117	900	21.3483	14.2532		1.03349	-17.3474	-0.92751	0.00688	35.9975	0.45848	0.00526		307	0.53852	487	0.03482	771.624	0.05721		564	27708.8	23822.6	19411.4	15772.1	12746.8	10254.7	8094.08	6672.76	5310.28	4361.32	3565.96	2950.45	2771.51	2224.06	1850.02	1396.94	1187.05	866.528	694.41	466.806	306.042
11.9452	1055	21.3904	1.65869		1.05464	-17.3473	-0.90851	0.00357	18.7069	0.23835	0.00273		308	0.53926	488	0.03748	771.144	0.05791		566	27826.7	24543.1	20214.1	16050	12810.3	10525.7	8512.15	6682.39	5436.39	4478.47	3731.01	3193.07	2662.9	2411.73	1987.22	1478.69	1073.08	848.32	649.429	440.875	308.123
11.9786	1157	21.4006	7.08883		1.07579	-17.3472	-0.88951	0.0014	7.34993	0.09365	0.00107		309	0.55432	489	0.04041	770.665	0.05863		568	28991.6	24990	20659.9	16850.5	13394.7	11041.2	8748	7097.2	5627.28	4817.62	3908.24	3146.96	2786.66	2581.77	1961.78	1573.91	1158.72	881.374	640.864	452.943	308.92
12.012	1333	21.5769	24.0395		1.09694	-17.3471	-0.87051	0.00041	2.18194	0.02781	0.00032		310	0.55318	490	0.0442	770.186	0.05935		570	29094.9	25549.5	20789.5	16588.6	13410.3	10540.4	8534.67	7196.16	5742.31	4577.58	3943.16	3299.86	2863.91	2551.59	1939.07	1621.67	1241.14	995.282	780.301	461.498	339.815
12.0454	1582	21.6298	11.9575		1.1181	-17.3469	-0.85151	9e-05	0.48932	0.00624	7e-05		311	0.55338	491	0.04584	769.708	0.06008		572	29394.1	25788	21297.1	17195.9	13791	10965	9003.67	7297.68	6050.39	4726.64	4034.29	3280.82	2848.5	2482.37	1941.95	1562.51	1188.83	972.289	732.795	527.697	354.664
12.0789	1877	21.721	13.1553		1.1181	-17.3469	-0.83251	2e-05	0.08289	0.00106	1e-05		312	0.58222	492	0.05032	769.231	0.06081		574	29979.6	25991.7	21661.2	17022.7	13975.5	11480.4	9090.63	7126.66	6019.66	4724.17	4177.37	3417.63	2960.04	2491.71	2001.14	1549.33	1211.41	1040.56	740.935	534.141	392.197
12.1123	2427	21.7742	6.54411		1.14334	-17.3484	-0.81351	0	0.0106	0.00014	0		313	0.59155	493	0.0524	768.754	0.06155		576	30772.8	26685.1	21863.4	17741	14216.9	11435.5	8999.85	7339.95	6046	4892.13	4181.37	3442.57	2790.76	2646.09	2072.15	1656.12	1175.28	1075.4	665.908	501.628	323.279
12.1457	1699	21.8668	0.14058		1.16859	-17.3499	-0.79551	0	0.00102	1e-05	0		314	0.59367	494	0.05811	768.278	0.0623		578	31080.3	27359.7	21979.8	17663.6	14244.8	11469.6	9236.21	7491.47	6091.76	4965.69	4141.54	3586.17	2942.33	2487.47	2035.63	1737.99	1226.78	1020.49	764.853	537.25	409.423
12.1791	723	21.8703	0.14593		1.19384	-17.3514	-0.77651	0	7e-05	0	0		315	0.60585	495	0.06115	767.802	0.06306		580	31378.3	27893.8	22735.1	18519.8	14547.8	11801.4	9539.07	7562.84	6192.19	4931.93	4142.38	3544.59	3149.9	2545.66	2076	1714.63	1213.93	1034.25	721.919	514.188	389.219
12.2126	510	21.9204	0.07046		1.21909	-17.3527	-0.75751	0	0	0	0		316	0.60579	496	0.06366	767.327	0.06383		582	31806.8	27434.3	22883.7	18329.8	14615.3	11795	9645.5	7899.17	6221.99	5065.9	4413.01	3436.19	2972.91	2703.73	2122.67	1662.49	1283.99	978.98	801.789	551.954	443.815
12.246	497	21.9239	0.0726		1.24434	-17.3538	-0.73851	0	0	0	0		317	0.6154	497	0.06533	766.852	0.0646		584	32384.3	27915.4	23022.6	18755.3	14962.9	12057.5	9693.52	7766.46	6326.05	5179.57	4435.56	3547.2	3183.03	2595.93	2224.27	1736.86	1281.56	1021.61	816.094	579.346	409.385
12.2794	499	22.8708	1.58571		1.26959	-17.3547	-0.71951	0	0	0	0		318	0.64321	498	0.07073	766.378	0.06538		586	32630.7	27925.8	22368.8	18723.8	15045.6	12250	9479.17	7617.64	6413.88	5230.93	4379.75	3721.42	3141.14	2713.21	2308.01	1640.84	1317.72	983.013	781.885	549.413	385.378
12.3128	497	22.9269	0.78887		1.29484	-17.3553	-0.70051	0	0	0	0		319	0.64506	499	0.07512	765.905	0.06617		588	32679	28723	23475	18667.1	14975.4	12318.4	9765.33	7984.3	6444.71	5211.56	4364.07	3660.8	3276.07	2708.63	2164.03	1837.57	1373.12	1119.49	815.738	530.648	430.271
12.3462	484	23.0664	10.8349		1.32009	-17.3557	-0.68151	0	0	0	0		320	0.66013	500	0.08185	765.432	0.06696		590	32706.5	28644	23470.3	19133.8	15340.8	11960.3	9705.37	7834.46	6280.05	5279.83	4557.45	3662.15	3220.66	2829.5	2159.25	1737.27	1284.62	1025.97	840.712	565.972	409.139
12.3797	463	23.1231	5.39005		1.34534	-17.3559	-0.66251	0	0	0	0		321	0.66216	501	0.08502	764.96	0.06777		592	32586.4	28875.6	23799.6	18750	15247.5	12117.1	10029.6	7855.99	6453.29	5287.92	4290.58	3707.68	3083.04	2802.21	2099.19	1854.15	1427.84	1087.85	739.648	633.599	384.572
12.4131	444	23.3468	3.15278			--	-0.64351	0	0	0	0		322	0.6907	502	0.09	764.488	0.06858		594	33249.4	28951.5	23937.6	18933.8	15128.5	12215.2	9809.91	8107.58	6297.98	5180.9	4391.3	3834.47	3172.26	2698.94	2242.14	1631.61	1348.26	1037.1	792.003	606.122	425.042
12.4465	487	23.4042	1.56832		#	Band-Index	-0.62451	0	0	0	0		323	0.70388	503	0.09494	764.017	0.0694		596	33067.8	28766.6	23834	18997.6	15237	12067.2	10073	7596.69	6349.14	5326.45	4537.67	3906.76	3121.45	2832.87	2231.18	1883.13	1361.09	1017.43	799.146	638.924	422.957
12.4799	516	23.5829	1.92223		1.34534	-17.3559	-0.60551	0	0	0	0		324	0.70982	504	0.10066	763.547	0.07023		598	33174.7	29148	23706	18971.1	15371.2	12100.2	9746.99	7835.72	6358.11	5238.49	4365.74	3594.8	3153.26	2745.31	2209.11	1764.68	1318.02	991.594	736.326	518.455	415.809
12.5134	506	23.6117	13.8141		1.32009	-17.3557	-0.58651	0	0	0	0		325	0.72285	505	0.10658	763.077	0.07106		600	32790.8	28493.5	23549.3	18567.8	15225.1	12210.1	9777.25	7829.7	6438.98	5343.83	4594.82	3545.87	3014.29	2778.97	2270.66	1801.59	1335.28	1025.69	795.755	562.231	410.865
12.5468	537	23.6395	0.00154		1.29484	-17.3553	-0.56751	0	0	0	0		326	0.73936	506	0.11442	762.608	0.07191		602	32362.3	28254.4	23645.3	18769.2	14841.1	12499.8	9745.21	7877.74	6612.63	5206.33	4324.47	3702.66	3194.09	2668.33	2246.81	1799.98	1250.78	1018.74	817.465	552.36	376.888
12.5802	577	23.6409	0.9558		1.26959	-17.3547	-0.54851	0	0	0	0		327	0.74493	507	0.1176	762.139	0.07276		604	32516.2	28253.6	23762.7	18852.2	15576.4	12157.2	9626.26	7829.44	6335.78	5388.74	4466.95	3625.64	3034.87	2707.3	2205.96	1781.48	1412.37	1055	757.877	601.334	379.869
12.6136	509	23.6697	6.87041		1.24434	-17.3538	-0.53051	0	0	0	0		328	0.7746	508	0.13083	761.671	0.07362		606	32731.9	28020.4	23216.9	18937.8	14846.4	11831.6	9783.65	7994.04	6306.75	5379.09	4336.7	3649.71	3121.13	2655.31	2315.37	1733.66	1367.65	1021.34	834.505	576.842	424.802
12.6471	490	23.6976	0.00076		1.21909	-17.3527	-0.51151	0	0	0	0		329	0.77818	509	0.13482	761.203	0.07448		608	32592.5	28304	23250.6	18935.4	15111.2	11938.1	9491.13	7819.21	6401.65	5177.12	4358.18	3503.36	3200.95	2601.09	2123.78	1750.49	1290.59	1111.2	734.314	589.436	432.672
12.6805	544	23.7091	0.00263		1.19384	-17.3514	-0.49251	0	0	0	0		330	0.80847	510	0.1413	760.736	0.07536		610	32501.2	27779.9	23799.9	18424.5	14891.9	11760.1	9813.98	7877.26	6283.46	5123.15	4201.73	3592.15	3032.17	2622.5	2093.21	1737.52	1262.67	1119.43	778.134	585.678	418.718
12.7139	557	23.7674	0.00132		1.16859	-17.3499	-0.47351	0	0	0	0		331	0.80018	511	0.14804	760.27	0.07624		612	32603.8	27900.9	22972.7	18207.6	14678.7	12155.5	9386.49	7616.74	6363.9	5374.31	4153.45	3587.93	3034.57	2692.95	2226.21	1633.36	1201.87	1094.37	738.205	534.051	361.753
12.7473	570	23.8654	0.33992		1.14334	-17.3484	-0.45451	2e-05	6e-05	0	0		332	0.82057	512	0.1567	759.804	0.07714		614	31425	27489	22370.9	18396.4	14656.3	11388.6	9228.33	7608.28	6107.37	5037.26	4223.52	3659.53	2998.83	2642.26	2079.56	1623.93	1336.75	994.705	784.566	579.949	389.839
12.7807	562	23.9241	0.16945		1.1181	-17.3469	-0.43551	0.00019	0.00069	1e-05	0		333	0.82418	513	0.15983	759.339	0.07804		616	31158.8	27080.5	22467.7	18344.7	14470.1	11570.7	9272.92	7512.88	6359.33	4878.68	4154.61	3547.78	2939.48	2667.22	2022.23	1695.4	1327.64	1026.09	749.612	569.201	379.18
12.8142	540	24.1925	23.8649		1.1181	-17.3469	-0.41651	0.00175	0.00636	8e-05	0		334	0.84527	514	0.17344	758.874	0.07895		618	30785	26601.6	22492.1	18139.7	14109.3	11626.8	9116.51	7383.22	6355.54	5079.4	4181.35	3542.89	2879.52	2720.1	2119.91	1618.12	1285.2	963.983	758.536	591.88	369.452
12.8476	593	24.2519	11.8745		1.09694	-17.3471	-0.39751	0.01237	0.04493	0.00056	3e-05		335	0.86024	515	0.17889	758.41	0.07987		620	30593.8	26957.3	21933.1	17577.3	14185.8	11607.5	9023	7180.02	6041.91	4757.35	3947.92	3411.06	3062.01	2555.66	1943.11	1673.62	1248.64	907.643	701.612	466.734	349.026
12.881	595	24.4517	0.1565		1.07579	-17.3472	-0.37851	0.06719	0.244	0.00301	0.00017		336	0.86757	516	0.18797	757.946	0.08079		622	30278.9	26697.1	21469.8	17747.2	13977.8	11337.7	9066.99	7281.25	6071.38	4948.16	3962.01	3313.23	2729.7	2444.26	2005.76	1649.73	1324.62	1070.54	723.099	442.119	393.448
12.9144	675	24.5118	0.07787		1.05464	-17.3473	-0.35951	0.28226	1.02545	0.01251	0.00072		337	0.8877	517	0.19952	757.483	0.08173		624	30155.5	25815.8	21542.1	17348.8	13710.1	10875.7	8831.44	7142.37	5876.42	4693.91	3915.55	3397.12	2808.56	2416.05	2091.82	1567.05	1193.19	923.526	721.794	578.939	318.242
12.9479	716	24.9981	5.31339		1.03349	-17.3474	-0.34051	0.92477	3.36046	0.04043	0.00228		338	0.89012	518	0.20783	757.021	0.08267		626	29201.5	25722.6	20601.3	17065.4	13507.8	11061.3	8840.09	7044.33	5697.54	4661.72	3965.21	3138.51	2826.38	2406.39	1840.13	1481.02	1187.15	952.219	666.693	483.026	369.488
12.9813	739	25.0596	2.64224		1.01234	-17.3475	-0.32151	2.38342	8.66404	0.10236	0.00568		339	0.90201	519	0.21866	756.559	0.08362		628	29258.5	25112.4	20660.9	16834.2	13196	10875.5	8842.7	6613.67	5661.88	4510.89	4015.09	3322.17	2841.35	2465.4	1860.35	1593.49	1178.31	991.511	724.06	537.419	320.288
13.0147	833	25.5681	11.017		0.99119	-17.3476	-0.30251	4.87782	17.745	0.20488	0.01108		340	0.90902	520	0.22101	756.098	0.08459		630	28812.8	25041.1	20363.7	16315.3	12955.2	10786.4	8389.26	6704.92	5492.05	4571.08	3797.89	3166.11	2692.3	2459.64	1829.45	1495.88	1287.17	887.514	720.074	402.622	293.427
13.0481	855	25.6127	0.9891		0.97004	-17.3476	-0.28351	8.0034	29.1211	0.32725	0.01714		341	0.9234	521	0.23022	755.637	0.08556		632	27920.9	23881.2	19402	15976	12537.5	10396.9	8090.73	6761.13	5517.57	4403.88	3690.48	3005.72	2580.71	2281.79	1899.16	1520.84	1155.22	826.569	686.688	535.264	339.469
13.0815	950	25.6311	5.47936		0.94889	-17.3476	-0.26551	10.5947	38.5745	0.42026	0.02115		342	0.94499	522	0.24086	755.177	0.08653		634	27348.7	23907.2	19306.7	15709.2	12913.1	10174.5	8219.16	6846.95	5476.93	4390.79	3766.78	2968.89	2727.59	2353.57	1840.7	1436.07	984.584	899.946	689.39	496.689	400.942
13.115	1071	25.6758	0.49201		0.92774	-17.3477	-0.24651	11.3792	41.4469	0.43654	0.02094		343	0.94146	523	0.25154	754.717	0.08752		636	27461.4	23232.4	19156.1	15547.8	12416.1	9715.36	7952.29	6441.17	5180.94	4325.94	3589.9	3052.31	2470.45	2207.55	1823.77	1420.28	1074.22	871.01	639.797	460.153	302.968
13.1484	1457	25.7282	0.93211		0.92774	-17.3477	-0.22751	9.92984	36.1939	0.36802	0.0167		344	0.954	524	0.26176	754.258	0.08852		638	26334.1	23014	18454	15165.3	12018.5	9299.42	8079.48	6571.14	5106.25	4082.34	3258.92	2818.69	2535.05	2095.31	1693.83	1234.49	1167.12	819.207	599.712	462.806	328.27
13.1818	1596	25.7916	0.46365		0.90998	-17.3472	-0.20851	7.0336	25.6537	0.2518	0.01075		345	0.95749	525	0.27584	753.799	0.08952		640	25748.3	22764.6	18197.1	14876.9	11973.5	9367.54	7669.47	6315.6	5007.93	4055.58	3495.23	2725.93	2305.85	2177.23	1790.1	1337.87	1078.72	856.02	711.931	433.794	281.92
13.2152	1955	25.91	2.52209		0.89221	-17.3475	-0.18951	4.0214	14.6814	0.1394	0.00559		346	0.95908	526	0.28138	753.341	0.09054		642	25423.8	22126.9	17857.9	14613.2	11788.8	9185.51	7436.96	6184.7	5175.61	4030.37	3578.07	2906.94	2369.65	2123.11	1719.02	1244.35	1084.71	891.605	610.262	474.818	372.61
13.2486	2038	25.9738	1.25423		0.87444	-17.348	-0.17051	1.84142	6.72687	0.06204	0.00234		347	0.95821	527	0.30084	752.884	0.09156		644	25372.5	21130.3	18184.4	14355.6	11510.3	9384.68	7336.18	6032.84	5056.99	4137.76	3268.83	2867.63	2333.26	2088.49	1602.52	1348.04	1017.06	728.073	522.294	403.525	330.565
13.2821	1604	25.9987	2.34349		0.85668	-17.3485	-0.15151	0.66838	2.44293	0.02199	0.00078		348	0.98545	528	0.31225	752.427	0.0926		646	24375.3	20920	17699.5	14123.5	10917.1	9042.81	7414.57	5698.79	4619.26	3719.12	3294.18	2757.42	2469.39	1834.11	1755.26	1250.19	926.288	802.406	541.996	407.952	367.847
13.3155	1276	26.007	0.46559		0.83891	-17.3489	-0.13251	0.19022	0.69548	0.00614	0.00021		349	0.99405	529	0.31505	751.971	0.09364		648	23901.4	20923.6	16868.1	13782.8	10836.7	9044.8	7357.65	5901.79	4596.54	3758.53	3196.28	2585.04	2363.85	1874.12	1673.76	1428.85	992.186	743.239	711.437	434.807	272.353
13.3489	1595	26.0242	2.24185		0.82114	-17.3492	-0.11351	0.04206	0.15382	0.00134	4e-05		350	0.98519	530	0.32775	751.515	0.09469		650	23459.9	20282.6	16390.4	13446.3	10629.2	8632.05	6539.57	5671.15	4600.02	3852.9	3144.65	2735.88	2279.14	1925.28	1669.39	1201.01	985.527	759.242	516.985	365.913	324.223
13.3823	1772	26.0628	1.16567		0.80338	-17.3494	-0.09451	0.00716	0.02621	0.00023	1e-05		351	0.98863	531	0.33874	751.06	0.09575		652	22844.7	19705	16044.1	12827.3	10246	8247.47	6799.68	5550.16	4507.66	3469.65	2794.65	2588.39	2042.36	1955.56	1517.69	1249.68	815.29	743.285	625.769	459.066	314.187
13.4158	1106	26.0711	0.23162		0.78561	-17.3496	-0.07551	0.00093	0.00342	3e-05	0		352	0.99636	532	0.35067	750.605	0.09682		654	22180.1	19119.2	15618	12709.3	10262.9	7944.56	6425.69	5430.2	4264.89	3645.13	2913.1	2448.37	2087.58	1774.02	1602.37	1214.66	870.253	668.042	543.744	365.402	338.613
13.4492	598	26.0884	1.11472		0.76784	-17.3497	-0.05651	9e-05	0.00034	0	0		353	1	533	0.36046	750.151	0.0979		656	21479.3	18636.4	15532.2	12565.2	9538.9	7917.91	6394.14	5013.91	4180.2	3545.07	2998.89	2582.79	2009.91	1812.72	1355.49	1069.39	846.669	813.898	532.788	372.401	276.429
13.4826	516	26.2662	0.02671		0.76784	-17.3497	-0.03751	1e-05	3e-05	0	0		354	0.98731	534	0.37486	749.698	0.09899		658	21596.9	18397.8	15321.8	12448.6	9512.87	7642	6575.57	4705.81	4184.21	3460.55	2768.82	2426.58	1781.48	1653.18	1449.4	1070.03	848.574	634.088	501.266	386.474	323.017
13.516	483	26.2921	0.11135		0.74669	-17.3497	-0.01851	0	0	0	0		355	0.99538	535	0.38343	749.245	0.10009		660	20803.5	16911	14185	12103.4	9206.52	7253.9	5806.37	4949.22	3960.76	3327.22	2607.5	2370.35	2071.31	1803.99	1332.39	1026.88	821.642	670.595	548.992	388.966	264.856
13.5495	469	26.331	0.01335		0.72554	-17.3497	-0.00051	0	0	0	0		356	0.97338	536	0.39836	748.792	0.10119		662	19647.9	17259.4	14461.9	10935.6	9409.72	7188.58	5899.61	4802.68	3874.77	3151.9	2591.6	2249.06	1788.1	1621.41	1372.08	1112.93	783.718	680.545	474.478	258.402	246.476
13.5829	480	26.357	0.05538		0.70439	-17.3497	0.01849	0	0	0	0		357	0.97522	537	0.41613	748.34	0.10231		664	18976.3	16644.4	13880.3	10954	8897.69	7135.64	5391.78	4561.79	3662.69	3073.98	2354.51	2232.38	1971.28	1608.83	1243.88	1038.4	691.068	646.199	477.523	347.717	224.773
13.6163	507	26.403	0.9805		0.68324	-17.3497	0.03749	0	0	0	0		358	0.98977	538	0.42835	747.889	0.10344		666	18868.4	15715.7	13428.1	10602	8634.83	7156.13	5626.86	4260.44	3635.24	2914.39	2334.88	2141.1	1974.2	1566.91	1162.33	1048.03	766.436	637.184	520.215	378.531	217.065
13.6497	488	26.4681	0.48739		0.66209	-17.3497	0.05649	0	0	0	0		359	0.98852	539	0.43434	747.438	0.10457		668	18127.4	16442.1	12769.3	10318.7	8187.31	6586.09	5396.76	4073.42	3525.42	3045.83	2218.38	2028.81	1647.44	1476.45	1168.25	918.961	693.943	616.855	539.717	358.728	217.705
13.6831	522	26.7201	1.10477		0.64094	-17.3497	0.07549	0	0	0	0		360	0.98067	540	0.44727	746.988	0.10572		670	17628.1	15696.5	12254.2	10333.1	8186.31	6348.96	5383.74	4166.47	3296.63	2856.96	2300.15	1880.65	1697.94	1474.13	1123.66	858.907	721.168	646.808	448.357	292.368	218.949
13.7166	516	26.786	0.55018		0.61979	-17.3497	0.09449	0	0	0	0		361	0.96804	541	0.46007	746.538	0.10688		672	16987.6	14813.3	12058.7	10198.5	7940.1	6205.58	4940.2	4082.29	3292.14	2690.75	2266.21	1933.94	1527.18	1316.01	1207.36	809.217	725.074	523.713	323.967	290.568	243.756
13.75	571	26.8045	4.74405		0.59864	-17.3497	0.11349	0	0	0	0		362	0.96913	542	0.48192	746.089	0.10804		674	16352.9	14300.9	11833.6	9685.63	7993.63	6300.08	4918.98	4009	3094.3	2745.65	2249.61	1868.37	1539.43	1300.54	1192.62	1011.97	644.498	501.264	390.008	313.949	233.061
13.7834	528	26.8358	7.48657		0.57749	-17.3497	0.13249	0	0	0	0		363	0.97518	543	0.47334	745.64	0.10922		676	15983.3	13678.1	11507.3	9035.23	7263.73	6176.85	4742.85	3987.42	2903	2408.37	2093.23	1881.83	1565.55	1285.63	1059.65	915.237	671.357	532.658	356.726	354.781	200.24
13.8168	632	26.8706	2.3589		0.57749	-17.3497	0.15149	0	0	0	0		364	0.97261	544	0.4995	745.192	0.1104		678	15544.4	13687.8	10647.4	9203.63	7053.7	5681	4614.29	3753.32	3331.35	2283.11	2077.73	1857.31	1586.46	1285.12	932.932	840.683	604.751	589.829	414.709	230.741	218.06
13.8503	601	26.902	3.72377		0.55224	-17.35	0.17049	0	0	0	0		365	0.97287	545	0.51387	744.745	0.1116		680	15305.1	13378.5	10640.3	8562.1	6683.85	5221.65	4536.47	3433.58	3007.53	2312.1	1985.56	1609.17	1468.28	1417.39	1060.95	757.868	672.167	587.263	342.56	220.454	196.88
13.8837	683	26.9728	0.09685		0.52699	-17.351	0.18949	0	0	0	0		366	0.97585	546	0.53444	744.298	0.11281		682	14650.4	13105.4	10406.4	8218.91	6628.97	5451.47	4452.59	3661.06	2931.38	2199.17	1830.28	1693.12	1370.94	1328.34	1050.59	849.565	674.93	537.64	413.769	260.275	163.305
13.9171	759	27.0308	3.07993		0.50175	-17.3522	0.20849	0	0	0	0		367	0.98679	547	0.53239	743.851	0.11402		684	14110.7	11759.3	9927.04	7945.12	6399.84	5032.55	4114.08	3381.04	2483.13	2258.16	1612.62	1514.94	1362.92	1111.53	934.909	744.13	600.589	408.244	304.568	224.185	148.565
13.9505	865	27.0394	0.04818		0.4765	-17.3533	0.22749	0	0	0	0		368	0.96933	548	0.55193	743.405	0.11525		686	13930	11678.2	9319.53	7667.06	6333.26	4927.32	4028.73	3540.9	2383.39	2210.33	1815.1	1453.64	1276	1051.4	858.901	694.926	516.619	354.528	388.507	286.3	209.056
13.984	742	27.0975	1.53203		0.45125	-17.3544	0.24649	0	0	0	0		369	0.97685	549	0.5599	742.96	0.11648		688	13352	11048.2	9389.54	7591.91	6004.16	5096.8	3825.38	3183.76	2536.59	2076.38	1647.71	1484.99	1252.38	1027.84	843.237	756.669	465.215	355.65	297.36	307.434	152.154
14.0174	664	27.3092	2.11397		0.426	-17.3552	0.26449	0	0	0	0		370	0.95508	550	0.57353	742.515	0.11773		690	12389.6	11172.9	8821.92	7171.34	5625.27	4600.02	3742.86	3186.81	2244.45	1873.51	1735.7	1240.87	1230.68	977.884	827.225	675.274	524.543	416.089	276.412	225.953	78.7389
14.0508	701	27.3766	1.05153		0.40075	-17.3559	0.28349	0	0	0	0		371	0.96277	551	0.60286	742.071	0.11898		692	12221.2	11013.2	8970.74	7156.54	5543.59	4280.41	3772.54	2852.29	2513.89	2011.58	1642.58	1385.04	1255.76	908.956	753.824	553.542	447.423	369.003	249.072	196.049	141.096
14.0842	790	27.464	8.7349		0.3755	-17.3563	0.30249	0	0	0	0		372	0.94646	552	0.61303	741.627	0.12025		694	11613.3	10174.5	8392.37	6639.56	5393.51	4502.4	3734.22	2720.77	2347.48	1993.7	1535.66	1276.32	1211.39	863.688	771.556	596.897	440.911	405.103	328.878	132.473	115.799
14.1176	812	27.5318	4.34413		0.35025	-17.3564	0.32149	0	0	0	0		373	0.93029	553	0.62979	741.183	0.12153		696	11162.7	10002.3	8426.26	6401.09	5357.67	3920.54	3210.71	2757.09	2083.33	1687.38	1484.16	1238.37	1186.09	976.361	850.046	662.957	502.639	418.826	237.854	166.593	102.482
14.1511	891	27.6401	0.03702		0.35025	-17.3564	0.34049	0	0	0	0		374	0.92453	554	0.64373	740.741	0.12281		698	11121.9	9229.55	7739.27	6113.85	4877.24	3780.04	2970.2	2867.21	2262.14	1542.4	1367.72	1106.49	961.737	738.976	685.628	473.224	447.988	250.709	236.489	187.58	121.409
14.1845	979	27.6801	13.1141		0.3291	-17.3557	0.35949	0	0	0	0		375	0.92183	555	0.65003	740.299	0.12411		700	10456.7	9275.75	7610.04	6222.26	5066.3	4053.01	3516.54	2595.89	1982.86	1757.59	1361.58	1160.81	997.896	943.45	666.88	656.246	403.922	282.354	231.141	205.194	92.7286
14.2179	1042	27.6869	1.81869		0.30795	-17.355	0.37849	0	0	0	0		376	0.90648	556	0.66343	739.857	0.12542		702	10790.2	9335.8	7320.65	5960.27	4939.66	3847.78	3079.46	2159.27	2016.74	1598.48	1291.58	1189.92	983.263	862.227	669.662	715.028	366.455	303.118	174.154	140.944	157.681
14.2513	1223	27.7084	0.01841		0.2868	-17.3543	0.39749	0	0	0	0		377	0.8939	557	0.67786	739.416	0.12673		704	9833.82	8481.68	6836.3	5576.83	4230.99	3859.57	2881.23	2561.43	1682.51	1552.62	1289.2	1223.71	983.09	874.912	680.355	623.621	388.019	285.04	176.132	189.905	137.822
14.2848	1447	27.7485	6.52232		0.26565	-17.3536	0.41649	0	0	0	0		378	0.87884	558	0.69128	738.975	0.12806		706	10180.7	8466.42	6893.82	5769.09	4410.73	3213.32	2731.39	2096.45	1923.38	1549.03	1102.21	1067.58	983.926	827.224	581.101	548.549	496.032	252.274	190.862	218.776	141.94
14.3182	1991	27.7553	0.90538		0.2445	-17.353	0.43549	0	0	0	0		379	0.88076	559	0.70104	738.535	0.1294		708	8845.74	8188	6626.9	5115.91	3864.07	3383.02	2826.57	1982.43	1846.73	1480.4	1133.69	894.536	798.444	778.736	474.87	484.087	356.912	315.926	233.072	145.608	185.026
14.3516	2818	27.8245	0.46418		0.22335	-17.3525	0.45449	0	0	0	0		380	0.86092	560	0.71492	738.095	0.13075		710	8672.21	8014.41	5912.46	5228.36	3953.39	3249.59	2625.91	1825.75	1669.98	1248.37	1085.6	958.467	751.217	715.068	598.902	467.912	299.756	212.936	172.624	164.906	81.2347
14.385	3502	27.8933	0.23089		0.2022	-17.352	0.47349	0	0	0	0		381	0.85151	561	0.73271	737.656	0.13211		712	8647.16	7352.4	5643.66	5349.36	3967.76	3229.7	2556.58	2072.09	1646.01	1270.87	1041.73	896.577	934.365	720.799	546.914	416.501	414.501	242.091	180.726	147.36	52.6284
14.4184	2192	28.0756	24.9086		0.18105	-17.3517	0.49249	0	0	0	0		382	0.83311	562	0.72884	737.218	0.13348		714	8153.77	7168.23	5726.8	4570.42	3972.49	3190.51	2439.08	1930.06	1890.57	1369.54	974.303	904.811	871.756	621.171	644.299	516.77	348.659	240.003	163.638	109.092	56.0734
14.4519	860	28.1451	12.388		0.1599	-17.3516	0.51149	0	0	0	0		383	0.81741	563	0.74891	736.78	0.13486		716	8317.08	6843.27	5154.13	4176.31	3167.36	2703.3	2491.14	1942.85	1444.14	1425.58	841.286	1012.01	831.21	752.64	634.219	393.981	234.011	237.747	201.179	113.213	56.6065
14.4853	496	28.2391	2.32222		0.1599	-17.3516	0.52949	0	0	0	0		384	0.80209	564	0.75068	736.342	0.13626		718	7208.7	7150.3	5369.72	4069.59	3291.98	2604.72	2265.03	1671.19	1336.91	1182.75	1173.23	737.896	632.969	710.636	510.534	425.348	249.921	204.919	197.399	80.487	140.999
14.5187	472	28.2573	6.7128		0.14213	-17.3518	0.54849	0	0	0	0		385	0.79284	565	0.76015	735.905	0.13766		720	7016.79	6277.92	5449.08	4053.15	3381.35	2485.08	2094.43	1547.47	1296.06	1184.38	928.337	790.806	677.416	730.819	475.995	475.508	353.339	233.974	204.834	145.944	170.695
14.5521	487	28.287	3.31496		0.12437	-17.3521	0.56749	0	0	0	0		386	0.77993	566	0.7895	735.469	0.13907		722	7140.28	5915.22	5337.49	4147.23	3404.22	2395.19	2069.44	1939.21	1406.54	1076.48	777.685	824.511	626.704	581.903	422.823	379.288	142.375	110.736	189.834	128.074	111.369
14.5855	501	28.3089	1.15587		0.1066	-17.3526	0.58649	0	0	0	0		387	0.75777	567	0.78218	735.033	0.1405		724	6389.47	6046.55	4539.06	3921.46	3128.73	2603.44	2057.51	1505.79	1280.16	1161.29	872.283	633.24	713.973	649.545	407.609	359.09	197.23	200.123	115.314	170.933	106.11
14.619	498	28.3272	3.33891		0.08883	-17.3532	0.60549	0	0	0	0		388	0.74289	568	0.79591	734.597	0.14193		726	6133.12	5373.73	4727.42	3766.14	3282.98	2605.16	2184.2	1576.63	1226.6	945.593	897.168	737.705	606.069	503.625	320.7	299.283	255.223	296.691	122.769	79.7998	122.769
14.6524	501	28.337	8.91968		0.07107	-17.3539	0.62449	0	0	0	0		389	0.72759	569	0.80369	734.162	0.14338		728	6124.23	4857.72	4958.47	3809.83	2516.02	2617.33	1679.66	1380.83	1187.41	1062.89	798.018	460.558	466.501	445.419	438.627	311.284	230.208	166.254	127.343	28.2985	71.7368
14.6858	534	28.3569	1.64889		0.0533	-17.3545	0.64349	0	0	0	0		390	0.71173	570	0.81619	733.728	0.14483		730	6015.81	5292.21	4408.75	3236.44	2787.59	2345.2	1952.92	1634.24	1205.37	798.68	675.41	603.564	622.811	498.954	241.69	334.106	234.785	198.348	146.924	100.643	116.07
14.7192	544	28.4071	4.43603		0.03553	-17.3553	0.66249	0	0	0	0		391	0.69527	571	0.82772	733.294	0.1463		732	5615.84	5739.09	4308.28	3268.28	2601.38	2293.56	1936.32	1199.1	1192.54	971.667	743.928	648.744	738.589	586.966	365.786	353.43	156.656	213.553	152.538	106.777	92.5905
14.7527	461	28.4154	1.79394		0.01777	-17.3559	0.68149	0	0	0	0		392	0.67676	572	0.8382	732.861	0.14778		734	5635.88	5052.75	4051.38	3479.48	2707.56	2000.21	1582.6	1386.86	1045.68	1020.36	878.415	605.918	467.138	339.909	442.768	259.046	304.937	126.596	174.069	63.2978	64.4055
14.7861	435	28.4857	0.89226		0	-17.3566	0.70049	0	0	0	0		393	0.66959	573	0.86418	732.428	0.14927		736	5512.03	4386.57	3567.6	3189.88	2817.41	1984.97	1595.76	1285.18	941.27	945.209	514.957	393.646	434.849	557.473	417.448	262.649	213.403	233.43	136.906	65.6624	82.0779
14.8195	436	28.5821	3.58052			--	0.71949	0	0	0	0		394	0.64045	574	0.85532	731.995	0.15077		738	5378.22	4232.55	3885.14	3021.38	2435.1	1921.13	1591.59	1139.04	1041.21	794.858	788.903	602.779	502.23	365.444	289.225	255.198	119.093	85.0661	156.011	102.079	118.582
14.8529	484	28.6528	1.78055		#	Band-Index	0.73849	0	0	0	0		395	0.63166	575	0.85782	731.563	0.15228		740	4988.45	4491.81	3396.38	2235.15	2248.38	1765.32	1273.45	939.823	689.474	903.303	687.004	475.645	298.866	299.219	450.416	268.168	158.784	194.069	161.783	88.2132	52.9279
14.8864	427	29.0079	18.9783		0	-17.3405	0.75749	0	0	0	0		396	0.61495	576	0.87202	731.132	0.15381		742	4197.48	4320.87	3252.83	2767.5	2116.86	1701.11	1340.09	1092.03	750.23	834.443	490.634	402.759	284.128	384.086	292.916	201.379	247.88	146.458	106.182	54.3725	37.8959
14.9198	457	29.0797	9.43818		0.01777	-17.3412	0.77649	0	0	0	0		397	0.60085	577	0.88104	730.701	0.15534		744	4702.42	4165.13	3161.69	2862.88	2018.82	1543.19	1407.16	827.751	974.026	788.858	502.949	414.35	425.923	284.581	370.524	106.244	184.219	193.325	94.8603	21.2487	75.8883
14.9532	426	29.2438	0.0604		0.03553	-17.3419	0.79449	0	0	0	0		398	0.56868	578	0.90833	730.271	0.15689		746	3921.79	4268.67	2817.68	2692.09	2212.36	1646.54	1347.62	903.654	896.186	525.919	572.694	488.578	275.145	402.89	255.098	353.168	393.064	176.879	101.017	61.318	0
14.9866	414	29.3162	0.03011		0.0533	-17.3426	0.81349	0	0	0	0		399	0.54999	579	0.89234	729.841	0.15844		748	4113.34	3865.16	2919.98	2082.26	2073.08	1664.83	1159.71	801.011	728.006	489.008	573.228	474.937	336.881	376.85	286.716	129.899	122.354	101.962	61.177	43.2317	99.9224
15.02	400	29.3228	0.14989		0.07107	-17.3433	0.83249	0	0	0	0		400	0.52482	580	0.92147	729.412	0.16001		750	4082.75	4279.87	3005.6	2219.46	1729	1723.71	1096.41	1296.69	964.43	823.996	557.72	295.674	242.165	169.198	369.064	287.637	105.749	148.049	84.5991	42.2996	43.7801
15.0535	473	29.362	9.71482		0.08883	-17.344	0.85149	0	0	0	0		401	0.49302	581	0.90791	728.983	0.16159		752	3734.71	2998.75	2395.05	2485.34	1892.18	1285.62	1243.88	892.596	650.279	781.214	751.336	407.523	350.843	241.218	175.751	139.942	219.689	180.584	121.049	153.782	0
15.0869	478	29.3954	0.07477		0.1066	-17.3446	0.87049	0	0	0	0		402	0.47252	582	0.91724	728.555	0.16318		754	3685.4	3243.33	2244.19	1965.09	1743.72	1622.35	1210.06	870.722	772.308	663.212	290.241	340.47	260.239	363.653	181.827	159.098	136.37	45.4567	204.555	90.9133	45.4567
15.1203	451	29.4347	4.83127		0.12437	-17.3451	0.88949	0	0	0	0		403	0.45596	583	0.94386	728.127	0.16478		756	3467.37	3042.32	2830.15	2511.77	1893.11	1404.62	1305.7	962.885	736.849	568.614	408.133	469.459	410.013	281.957	223.921	234.965	164.475	70.4894	187.972	93.9858	23.4965
15.1537	425	29.4454	0.62335		0.14213	-17.3454	0.90849	0	0	0	0		404	0.43425	584	0.92986	727.7	0.16639		758	3666.8	2776.46	2481.87	2165.85	1671.62	1254.81	1102.89	989.679	690.463	413.888	559.966	367.63	241.029	365.195	292.156	276.818	139.018	121.732	170.424	24.3464	48.6927
15.1872	420	29.518	0.33462		0.1599	-17.3456	0.92749	0	0	0	0		405	0.42003	585	0.93515	727.273	0.16802		760	3047.66	2810.69	2029.5	1710.85	1895.21	1051.04	733.4	1205.05	748.574	626.172	419.05	390.22	253.908	378.333	227.607	126.448	151.738	151.738	100.4	75.869	50.5793
15.2206	461	29.5183	0.31007		0.1599	-17.3456	0.94649	0	0	0	0		406	0.40542	586	0.94544	726.846	0.16965		762	3574.56	2713.7	2662.14	1954.92	1406.06	1020.26	993.821	741.505	827.617	470.606	260.953	470.606	194.995	157.043	116.474	104.695	209.391	104.695	104.695	26.1738	26.1738
15.254	484	29.5911	0.16638		0.18105	-17.3455	0.96549	0	0	0	0		407	0.38384	587	0.94408	726.421	0.1713		764	2832.17	2714.67	2290.31	1778.98	1382.72	1106.4	925.688	881.389	684.474	323.599	470.002	461.899	362.496	202.047	54.0232	162.07	54.0232	135.058	85.6268	27.0116	0
15.2874	512	29.5936	3.87928		0.2022	-17.3454	0.98449	0	0	0	0		408	0.37097	588	0.96889	725.995	0.17296		766	3182.75	2417.31	2686.86	1543.15	1253.53	1061.47	1036.94	602.097	576.452	439.308	406.137	374.359	488.367	180.629	111.499	195.124	55.7497	139.374	27.8748	27.8748	27.8748
15.3209	507	29.6669	1.92929		0.22335	-17.3452	1.00349	0	0	0	0		409	0.35018	589	0.97737	725.571	0.17463		768	2656.38	2555.76	2027.93	1838.77	1341.41	1461.58	603.723	661.22	373.733	218.49	487.865	472.341	216.19	157.543	258.738	114.995	143.744	215.615	28.7487	0	28.7487
15.3543	619	29.7035	12.8633		0.2445	-17.3448	1.02249	0	0	0	0		410	0.2981	590	0.95989	725.146	0.17631		770	2475.4	2118.29	1502.63	1777.51	1558.44	801.484	653.061	445.269	523.043	397.18	178.108	342.857	339.889	178.108	178.108	207.792	89.0538	118.738	77.18	29.6846	29.6846
15.3877	513	29.7578	1.49106		0.26565	-17.3444	1.04149	0	0	0	0		411	0.28448	591	0.96092	724.722	0.178		772	2349.41	2304.33	1684.86	1708.47	995.764	928.603	1073.35	674.678	429.341	417.074	323.232	517.049	245.338	61.3344	261.591	92.0016	61.3344	122.669	127.882	61.3344	30.6672
15.4211	426	29.7771	6.39719		0.2868	-17.344	1.05949	0	0	0	0		412	0.27136	592	0.98715	724.299	0.17971		774	1986.06	2097.67	1664.88	1591.32	1315.8	792.649	771.723	517.124	328.474	336.083	397.593	139.823	236.209	301.207	177.236	209.259	126.824	63.4119	31.706	95.1179	63.4119
15.4545	400	29.7955	17.9496		0.30795	-17.3434	1.07849	0	0	0	0		413	0.2584	593	0.96902	723.876	0.18142		776	2313.24	1482.22	1440.05	1459.67	889.858	1166.43	1022.26	566.541	457.678	346.528	176.533	326.913	196.148	261.531	228.839	261.531	98.0739	39.8834	91.5357	98.0739	32.6913
15.488	377	29.8096	7.64586		0.3291	-17.3428	1.09749	0	0	0	0		414	0.24055	594	0.99207	723.454	0.18315		778	1852.07	2130.1	1515.54	1064.71	906.703	547.316	762.141	525.464	394.014	578.246	430.323	67.2379	100.857	134.476	201.041	33.6189	33.6189	33.6189	134.476	71.2722	33.6189
15.5214	339	29.8315	0.74159		0.35025	-17.3422	1.11649	0	0	0	0		415	0.22711	595	0.97096	723.032	0.18489		780	2074.59	1986.94	1435.51	1466.57	1102.17	571.443	747.776	390.969	629.416	405.807	310.567	414.089	241.552	207.045	34.5074	103.522	69.0149	207.045	69.0149	34.5074	36.923
15.5548	392	29.8694	8.92696		0.35025	-17.3422	1.13549	0	0	0	0		416	0.21383	596	0.97124	722.611	0.18664		782	2063.68	1909.58	1221.45	1358.15	949.821	841.523	673.574	473.312	426.088	340.87	282.993	318.856	122.5	301.812	71.0146	92.319	35.5073	43.3189	106.522	30.1812	0
15.5882	353	29.8834	3.80223		0.3755	-17.3421	1.15449	0	0	0	0		417	0.20071	597	0.99906	722.19	0.1884		784	2111.64	1921.06	1242.55	1060.02	704.122	866.893	389.188	486.85	460.88	174.11	292.622	36.5778	238.487	163.868	199.349	0	73.1556	44.6249	36.5778	36.5778	0
15.6217	380	30.3105	0.14507		0.40075	-17.3418	1.17349	0	0	0	0		418	0.19169	598	1	721.769	0.19018		786	2327.72	1554.32	1439.7	1003.02	928.984	536.646	375.803	526.124	526.124	37.5803	300.642	112.741	0	75.1606	112.741	112.741	0	75.1606	75.1606	75.1606	37.5803
15.6551	355	30.3857	0.07215		0.426	-17.3413	1.19249	0	0	0	0		419	0.18258	599	0.97442	721.35	0.19196		788	1805.1	1510.74	1310.52	780.448	799.352	743.799	797.423	282.782	293.97	192.122	92.589	192.894	115.736	154.315	115.736	115.736	270.051	38.5788	0	77.1575	38.5788
15.6885	368	30.4189	1.58741		0.45125	-17.3407	1.21149	0	0	0	0		420	0.1773	600	0.97715	720.93	0.19376		790	1582.82	1385.21	1186.82	919.911	673.202	792.003	712.803	435.602	198.001	356.401	101.772	373.429	158.401	118.8	237.601	93.8523	0	0	39.6001	33.6601	39.6001
15.7219	343	30.4944	0.78956		0.4765	-17.3399	1.23049	0	0	0	0		421	0.15636	601	0.97674	720.511	0.19557		792	1937.38	1611.77	1105.85	772.509	731.401	621.915	407.012	567.782	532.372	203.506	407.012	162.805	122.104	122.104	122.104	162.805	244.207	40.7012	0	40.7012	0
15.7553	344	30.5841	2.27875		0.50175	-17.3397	1.24949	0	0	0	0		422	0.14737	602	0.97559	720.093	0.19739		794	1553.73	1053.96	1465	1151.07	439.499	544.142	585.999	292.999	167.428	418.57	125.571	251.142	209.285	41.857	0	83.7141	0	83.7141	41.857	0	0
15.7888	369	30.6332	0.62542		0.52699	-17.3409	1.26849	0	0	0	0		423	0.13345	603	0.97839	719.675	0.19922		796	1144.85	1476.62	1160.32	719.831	514.41	398.808	558.674	386.775	300.825	240.66	146.115	257.85	214.875	0	42.975	111.735	214.875	118.181	42.975	0	0
15.8222	315	30.66	1.13341		0.55224	-17.3419	1.28749	0	0	0	0		424	0.12684	604	0.975	719.258	0.20107		798	1389.5	1148.92	893.313	1050.31	308.237	472.306	601.438	309.564	574.904	309.564	88.4468	112.77	152.571	265.34	132.67	88.4468	100.387	44.2234	79.6021	0	44.2234
15.8556	362	30.6624	2.34871		0.57749	-17.3423	1.30649	0	0	0	0		425	0.11816	605	0.97476	718.841	0.20292		800	1090.99	1319.02	1146.97	944.433	817.902	331.348	455.148	227.574	500.663	345.913	109.236	252.607	157.026	91.0297	45.5149	45.5149	45.5149	91.0297	45.5149	0	0
15.889	344	30.7093	0.31108		0.57749	-17.3423	1.32449	0	0	0	0		426	0.10869	606	0.97158	718.424	0.20479
15.9224	325	30.7385	1.16884		0.59864	-17.3423	1.34349	0	0	0	0		427	0.10099	607	0.97201	718.008	0.20667
15.9559	382	30.8043	0.7825		0.61979	-17.3424	1.36249	0	0	0	0		428	0.09187	608	0.97354	717.593	0.20856
15.9893	358	30.8807	0.38961		0.64094	-17.3424	1.38149	0	0	0	0		429	0.08567	609	0.99463	717.178	0.21046
16.0227	364	31.0157	0.47209		0.66209	-17.3424	1.40049	0	0	0	0		430	0.07803	610	0.96937	716.763	0.21238
16.0561	349	31.0335	1.12109		0.68324	-17.3425	1.41949	0	0	0	0		431	0.07352	611	0.98035	716.349	0.2143
16.0896	377	31.0567	3.17744		0.70439	-17.3425	1.43849	0	0	0	0		432	0.06569	612	0.96451	715.935	0.21624
16.123	364	31.0927	0.23478		0.72554	-17.3425	1.45749	0	0	0	0		433	0.06143	613	0.95742	715.522	0.21819
16.1564	368	31.1106	0.5575		0.74669	-17.3426	1.47649	0	0	0	0		434	0.05515	614	0.95273	715.11	0.22015
16.1898	349	31.1339	1.58034		0.76784	-17.3426	1.49549	0	0	0	0		435	0.05045	615	0.94927	714.697	0.22213
16.2233	330	31.337	8.50958		0.76784	-17.3426	1.51449	0	0	0	0		436	0.04496	616	0.94437	714.286	0.22411
16.2567	329	31.4148	4.23159		0.78561	-17.3431	1.53349	0	0	0	0		437	0.04179	617	0.91865	713.875	0.22611
16.2901	358	31.4559	0.01416		0.80338	-17.3437	1.55249	0	0	0	0		438	0.03945	618	0.93516	713.464	0.22812
16.3235	343	31.5208	2.04308		0.82114	-17.3443	1.57149	0	0	0	0		439	0.03543	619	0.92698	713.053	0.23014
16.357	329	31.534	0.00705		0.83891	-17.3449	1.58949	0	0	0	0		440	0.03232	620	0.92238	712.644	0.23217
16.3904	352	31.5992	1.01586		0.85668	-17.3455	1.60849	0	0	0	0		441	0.02801	621	0.91962	712.234	0.23421
16.4238	353	31.9528	0.13292		0.87444	-17.3461	1.62749	0	0	0	0		442	0.026	622	0.90986	711.825	0.23627
16.4572	353	32.0323	0.0661		0.89221	-17.3467	1.64649	0	0	0	0		443	0.02229	623	0.93186	711.417	0.23833
16.4906	373	32.0393	5.98199		0.90998	-17.3469	1.66549	0	0	0	0		444	0.02045	624	0.89859	711.009	0.24041
16.5241	337	32.0472	0.03678		0.92774	-17.3463	1.68449	0	0	0	0		445	0.01899	625	0.89677	710.602	0.2425
16.5575	345	32.1066	1.09542		0.92774	-17.3463	1.70349	0	0	0	0		446	0.01785	626	0.88656	710.195	0.24461
16.5909	360	32.1189	2.97517		0.94889	-17.3463	1.72249	0	0	0	0		447	0.0155	627	0.88206	709.788	0.24672
16.6243	347	32.1269	0.0183		0.97004	-17.3463	1.74149	0	0	0	0		448	0.01392	628	0.87095	709.382	0.24885
16.6578	368	32.1865	0.54465		0.99119	-17.3464	1.76049	0	0	0	0		449	0.01279	629	0.87048	708.977	0.25099
16.6912	347	32.2928	0.12941		1.01234	-17.3464	1.77949	0	0	0	0		450	0.01233	630	0.87395	708.571	0.25313
16.7246	400	32.3634	5.41618		1.03349	-17.3465	1.79849	0	0	0	0		451	0.01011	631	0.84573	708.167	0.2553
16.758	350	32.3732	0.06437		1.05464	-17.3466	1.81749	0	0	0	0		452	0.00945	632	0.84532	707.763	0.25747
16.7914	367	32.433	0.51136		1.07579	-17.3467	1.83649	0	0	0	0		453	0.00814	633	0.84468	707.359	0.25965
16.8249	374	32.444	2.69312		1.09694	-17.3468	1.85449	0	0	0	0		454	0.00724	634	0.84644	706.956	0.26185
16.8583	355	32.4889	0.04519		1.1181	-17.3469	1.87349	0	0	0	0		455	0.00642	635	0.84666	706.553	0.26406
16.8917	367	32.5137	0.25434		1.1181	-17.3469	1.89249	0	0	0	0		456	0.00543	636	0.83827	706.15	0.26628
16.9251	353	32.5698	0.02252		1.14334	-17.3455	1.91149	0	0	0	0		457	0.00522	637	0.82772	705.748	0.26851
16.9585	373	32.8342	8.32767		1.16859	-17.3443	1.93049	0	0	0	0		458	0.00496	638	0.79884	705.347	0.27075
16.992	412	32.8821	0.86028		1.19384	-17.3434	1.94949	0	0	0	0		459	0.00459	639	0.79183	704.946	0.273
17.0254	420	32.916	4.14121		1.21909	-17.3429	1.96849	0	0	0	0		460	0.00362	640	0.79497	704.545	0.27527
17.0588	463	32.9329	0.10244		1.24434	-17.3428	1.98749	0	0	0	0		461	0.00355	641	0.78782	704.145	0.27754
17.0922	566	32.9532	0.21465		1.26959	-17.343	2.00649	0	0	0	0		462	0.00333	642	0.77128	703.746	0.27983
17.1257	580	32.964	0.4279		1.29484	-17.3432	2.02549	0	0	0	0		463	0.00325	643	0.74483	703.347	0.28213
17.1591	566	33.015	0.05096		1.32009	-17.3434	2.04449	0	0	3e-05	0		464	0.00296	644	0.73963	702.948	0.28444
17.1925	464	33.0353	0.10667		1.34534	-17.3435	2.06349	1e-05	1e-05	0.00036	2e-05		465	0.00223	645	0.71389	702.55	0.28677
17.2259	422	33.0737	0.24045			--	2.08249	6e-05	6e-05	0.00354	0.00016		466	0.00236	646	0.72057	702.152	0.2891
17.2594	413	33.0817	3.55153		#	Band-Index	2.10149	0.00045	0.00044	0.02667	0.00118		467	0.00233	647	0.70554	701.754	0.29144
17.2928	419	33.1561	0.1196		1.34534	-17.3435	2.11949	0.00258	0.00254	0.15531	0.00689		468	0.00235	648	0.70228	701.357	0.2938
17.3262	453	33.1641	1.76583		1.32009	-17.3434	2.13849	0.0114	0.01127	0.70096	0.03111		469	0.00169	649	0.68513	700.961	0.29617
17.3596	426	33.1704	0.91385		1.29484	-17.3432	2.15749	0.03923	0.03886	2.46106	0.10923		470	0.00149	650	0.68035	700.565	0.29855
17.393	431	33.2531	0.4549		1.26959	-17.343	2.17649	0.10549	0.10461	6.76988	0.30051		471	0.00135	651	0.68173	700.169	0.30094
17.4265	471	33.3505	0.62855		1.24434	-17.3428	2.19549	0.22311	0.22141	14.7538	0.65462		472	0.00127	652	0.66099	699.774	0.30334
17.4599	511	33.3509	0.73139		1.21909	-17.3429	2.21449	0.37427	0.37192	25.9449	1.14993		473	0.00141	653	0.65311	699.38	0.30575
17.4933	603	33.4336	0.31261		1.19384	-17.3434	2.23349	0.5031	0.50204	37.781	1.67283		474	0.00108	654	0.63636	698.985	0.30817
17.5267	608	33.4341	0.36356		1.16859	-17.3443	2.25249	0.54868	0.55335	47.0443	2.07966		475	0.00091598	655	0.61157	698.592	0.31061
17.5602	578	33.5815	5.14804		1.14334	-17.3455	2.27149	0.49233	0.50773	51.5022	2.27278		476	0.000740507	656	0.61154	698.198	0.31305
17.5936	779	33.6653	2.55973		1.1181	-17.3469	2.29049	0.36906	0.39612	50.0438	2.20169		477	0.000938138	657	0.61548	697.805	0.31551
17.627	1009	33.7677	0.22659		1.1181	-17.3469	2.30949	0.23471	0.26788	42.6317	1.86549		478	0.000876538	658	0.61223	697.413	0.31798
17.6604	1200	33.7851	0.03729		1.09694	-17.3468	2.32849	0.12923	0.16038	31.4831	1.35463		479	0.00104	659	0.58431	697.021	0.32045
17.6939	1303	33.852	0.1127		1.07579	-17.3467	2.34749	0.06629	0.09258	21.6097	0.86379		480	0.00101	660	0.57446	696.629	0.32294
17.7273	1481	33.8694	0.01855		1.05464	-17.3466	2.36649	0.04285	0.07084	18.4229	0.5902				661	0.56819	696.238	0.32544
17.7607	2076	33.966	0.20829		1.03349	-17.3465	2.38449	0.04851	0.0903	23.9409	0.59648				662	0.55706	695.847	0.32795
17.7941	3046	33.9721	2.28652		1.01234	-17.3464	2.40349	0.06916	0.13296	34.9255	0.778				663	0.5417	695.457	0.33047
17.8275	2468	34.0508	0.10358		0.99119	-17.3464	2.42249	0.09159	0.17455	45.2642	0.95268				664	0.54102	695.067	0.333
17.861	1388	34.0568	1.13688		0.97004	-17.3463	2.44149	0.10882	0.19983	50.9635	1.00602				665	0.52869	694.678	0.33554
17.8944	562	34.0572	0.05576		0.94889	-17.3463	2.46049	0.11825	0.20559	51.5627	0.93905				666	0.53245	694.289	0.3381
17.9278	428	34.133	1.80737		0.92774	-17.3463	2.47949	0.1149	0.19	47.1462	0.79447				667	0.52812	693.9	0.34066
17.9612	387	34.1335	0.40075		0.92774	-17.3463	2.49849	0.09442	0.15099	37.4301	0.59625				668	0.51513	693.512	0.34323
17.9947	384	34.1395	0.06828		0.90998	-17.3456	2.51749	0.06259	0.09819	24.4921	0.37718				669	0.49421	693.125	0.34582
18.0281	377	34.1422	0.02787		0.89221	-17.3449	2.53649	0.03276	0.05075	12.7827	0.19375				670	0.48941	692.737	0.34841
18.0615	408	34.1464	0.03736		0.87444	-17.3442	2.55549	0.01478	0.02202	5.46665	0.0856				671	0.47517	692.351	0.35101
18.0949	435	34.1544	9.11476		0.85668	-17.3435	2.57449	0.01129	0.01395	2.7909	0.05596				672	0.47612	691.964	0.35363
18.1283	418	34.179	15.161		0.83891	-17.3429	2.59349	0.0246	0.02606	3.78603	0.09681				673	0.44962	691.578	0.35625
18.1618	411	34.2182	0.89886		0.82114	-17.3424	2.61249	0.06248	0.06326	7.9341	0.20824				674	0.45556	691.193	0.35889
18.1952	450	34.2188	0.19931		0.80338	-17.3421	2.63149	0.13471	0.13249	14.9757	0.3865				675	0.45367	690.808	0.36153
18.2286	457	34.2247	0.03395		0.78561	-17.3422	2.64949	0.24072	0.23139	23.934	0.60368				676	0.43877	690.423	0.36418
18.262	490	34.2317	0.01872		0.76784	-17.3426	2.66849	0.3595	0.34038	32.8651	0.8081				677	0.42893	690.039	0.36685
18.2954	557	34.2397	4.5325		0.76784	-17.3426	2.68749	0.45805	0.43086	39.6685	0.94843				678	0.41792	689.655	0.36952
18.3289	661	34.2597	0.75853		0.74669	-17.3425	2.70649	0.5141	0.48336	42.9941	0.99528				679	0.40791	689.272	0.3722
18.3623	738	34.2643	7.53912		0.72554	-17.3425	2.72549	0.5244	0.4931	42.3572	0.9434				680	0.40293	688.889	0.3749
18.3957	683	34.273	0.97858		0.70439	-17.3425	2.74449	0.49134	0.45904	37.9583	0.805				681	0.39535	688.506	0.3776
18.4291	761	34.3087	2.06541		0.68324	-17.3425	2.76349	0.41701	0.38396	31.0132	0.61671				682	0.38264	688.124	0.38031
18.4626	891	34.3452	0.37723		0.66209	-17.3424	2.78249	0.31657	0.28511	23.5302	0.43094				683	0.39384	687.743	0.38303
18.496	1022	34.3586	0.4867		0.64094	-17.3424	2.80149	0.21437	0.18862	16.9292	0.28368				684	0.38208	687.361	0.38576
18.5294	772	34.3944	1.02699		0.61979	-17.3424	2.82049	0.12961	0.11238	11.3951	0.17739				685	0.36442	686.981	0.3885
18.5628	602	34.4913	16.2068		0.59864	-17.3423	2.83949	0.07287	0.06268	6.85339	0.10156				686	0.35709	686.6	0.39125
18.5963	528	34.5774	8.05912		0.57749	-17.3423	2.85849	0.05926	0.0475	3.8028	0.05305				687	0.35029	686.22	0.39401
18.6297	554	34.76	3.79086		0.57749	-17.3423	2.87749	0.13182	0.09628	3.22829	0.03657				688	0.33873	685.841	0.39677
18.6631	574	34.7848	15.2559		0.55224	-17.3419	2.89649	0.38513	0.27711	6.70448	0.06143				689	0.33709	685.462	0.39955
18.6965	601	34.8469	1.88478		0.52699	-17.3409	2.91449	0.93792	0.67801	16.4396	0.13948				690	0.32839	685.083	0.40233
18.7299	649	34.8717	7.58609		0.50175	-17.3397	2.93349	1.79988	1.31078	33.3426	0.26925				691	0.3207	684.705	0.40513
18.7634	868	35.2841	0.04728		0.4765	-17.3399	2.95249	2.73512	2.00694	53.4172	0.41164				692	0.32163	684.327	0.40793
18.7968	1075	35.3517	0.64148		0.45125	-17.3407	2.97149	3.382	2.49693	67.304	0.49587				693	0.29691	683.949	0.41074
18.8302	1285	35.3723	0.02362		0.426	-17.3413	2.99049	3.71548	2.74639	66.8923	0.47464				694	0.30277	683.572	0.41356
18.8636	1693	35.4402	0.31902		0.40075	-17.3418	3.00949	4.38488	3.21264	53.3961	0.37434				695	0.28448	683.196	0.41638
18.8971	1739	35.4569	1.08874		0.3755	-17.3421	3.02849	6.2799	4.54292	36.6178	0.27351				696	0.28639	682.819	0.41922
18.9305	1184	35.5457	0.54135		0.35025	-17.3422	3.04749	9.39324	6.75209	25.413	0.22815				697	0.28624	682.444	0.42206
18.9639	598	35.5785	3.42431		0.35025	-17.3422	3.06649	12.2134	8.76857	21.0016	0.2286				698	0.27562	682.068	0.42491
18.9973	400	35.6103	1.13802		0.3291	-17.3415	3.08549	12.7821	9.17991	19.7759	0.22942				699	0.26838	681.693	0.42777
19.0308	353	35.6675	1.70248		0.30795	-17.3408	3.10449	10.5972	7.62015	20.0599	0.20956				700	0.26216	681.319	0.43064
19.0642	320	35.6902	0.2457		0.2868	-17.34	3.12349	7.13544	5.15018	24.3263	0.19356				701	0.25475	680.945	0.43351
19.0976	336	35.6994	0.56593		0.26565	-17.3393	3.14249	4.41808	3.21122	35.0554	0.21749				702	0.25087	680.571	0.4364
19.131	342	35.7796	0.1222		0.2445	-17.3386	3.16149	3.39284	2.48033	49.6124	0.28343				703	0.24064	680.197	0.43929
19.1644	312	35.9062	0.7803		0.22335	-17.3381	3.17949	3.69446	2.68666	60.5128	0.35103				704	0.2416	679.825	0.44219
19.1979	338	35.9449	1.4356		0.2022	-17.3385	3.19849	4.3346	3.12048	61.2734	0.37146				705	0.23713	679.452	0.44509
19.2313	289	35.9962	0.38787		0.18105	-17.3387	3.21749	4.445	3.17245	51.4202	0.32643				706	0.23156	679.08	0.448
19.2647	313	36.0349	0.71396		0.1599	-17.3388	3.23649	3.729	2.64587	35.9257	0.23692				707	0.22901	678.708	0.45092
19.2981	350	36.0735	1.43491		0.1599	-17.3388	3.25549	2.509	1.77392	21.014	0.14174				708	0.21834	678.337	0.45385
19.3316	332	36.1191	0.66797		0.14213	-17.3388	3.27449	1.3485	0.95359	10.8484	0.07095				709	0.21268	677.966	0.45678
19.365	325	36.1639	0.71325		0.12437	-17.3387	3.29349	0.60774	0.43483	7.05622	0.0347				710	0.19964	677.596	0.45972
19.3984	374	36.2096	0.3322		0.1066	-17.3386	3.31249	0.31865	0.24158	10.0611	0.02924				711	0.19646	677.226	0.46267
19.4318	380	36.2956	0.03979		0.08883	-17.3384	3.33149	0.3475	0.28248	19.894	0.04624				712	0.20234	676.856	0.46562
19.4652	415	36.3865	0.01979		0.07107	-17.3382	3.35049	0.54784	0.45472	35.1541	0.07529				713	0.19384	676.487	0.46859
19.4987	433	36.3966	3.58318		0.0533	-17.3386	3.36949	0.78872	0.66082	51.6314	0.10265				714	0.18527	676.118	0.47155
19.5321	438	36.4419	1.174		0.03553	-17.3392	3.38849	0.94872	0.80436	63.0819	0.11491				715	0.18958	675.749	0.47452
19.5655	390	36.4584	0.01126		0.01777	-17.3398	3.40749	0.94607	0.81491	64.3545	0.10592				716	0.17496	675.381	0.4775
19.5989	420	36.4878	1.78155		0	-17.3405	3.42649	0.77849	0.68384	54.6073	0.08085				717	0.17384	675.014	0.48049
19.6324	431	36.5332	0.58371			--	3.44449	0.52367	0.47019	38.1452	0.05091				718	0.1725	674.646	0.48348
19.6658	498	36.5435	0.73708		#	Band-Index	3.46349	0.28404	0.26132	21.6255	0.02624				719	0.16602	674.279	0.48648
19.6992	602	36.5498	0.0056		0	-17.3368	3.48249	0.12269	0.11586	9.81708	0.01094				720	0.15583	673.913	0.48948
19.7326	622	36.5648	3.29238		0.01777	-17.3372	3.50149	0.04174	0.04053	3.5298	0.00365				721	0.16125	673.547	0.49249
19.766	466	36.6352	0.36656		0.03553	-17.3376	3.52049	0.01119	0.01117	0.99685	0.00096				722	0.14965	673.181	0.4955
19.7995	339	36.6409	0.02683		0.0533	-17.3379	3.53949	0.00327	0.00304	0.21989	0.00021				723	0.14936	672.816	0.49852
19.8329	328	36.6566	1.6369		0.07107	-17.3381	3.55849	0.00756	0.00532	0.03871	9e-05				724	0.14524	672.451	0.50154
19.8663	312	36.6777	0.18391		0.08883	-17.3377	3.57749	0.04057	0.02787	0.0112	0.00032				725	0.13945	672.087	0.50457
19.8997	337	36.7328	0.01339		0.1066	-17.3374	3.59649	0.17609	0.12098	0.02833	0.0014				726	0.13969	671.723	0.50761
19.9332	305	36.7697	0.09148		0.12437	-17.3372	3.61549	0.59044	0.40602	0.09616	0.00474				727	0.13003	671.359	0.51064
19.9666	332	36.7744	0.09226		0.14213	-17.337	3.63449	1.5285	1.05254	0.25649	0.01242				728	0.13317	670.996	0.51369
20	306	36.7866	0.05328		0.1599	-17.337	3.65349	3.06365	2.11253	0.53061	0.02521				729	0.1227	670.633	0.51674
20.0334	365	36.8667	0.04602		0.1599	-17.337	3.67249	4.78859	3.30747	0.86103	0.04015				730	0.12591	670.27	0.51979
20.0668	411	36.8789	0.02651		0.18105	-17.3371	3.69149	5.9855	4.14651	1.13263	0.05184				731	0.12417	669.908	0.52284
20.1003	388	36.8866	1.05646		0.2022	-17.3374	3.70949	6.43178	4.48767	1.30892	0.05878				732	0.12251	669.546	0.5259
20.1337	402	36.9303	1.35412		0.22335	-17.3379	3.72849	6.98455	4.93749	1.52397	0.06687				733	0.11393	669.185	0.52897
20.1671	466	36.9464	0.74144		0.2445	-17.3376	3.74749	8.98833	6.45204	1.95578	0.08314				734	0.11301	668.824	0.53204
20.2005	495	36.9791	0.52535		0.26565	-17.3371	3.76649	12.9979	9.42603	2.59978	0.10627				735	0.10927	668.464	0.53511
20.234	555	37.023	0.67342		0.2868	-17.3365	3.78549	18.0023	13.1345	3.20908	0.12591				736	0.10317	668.103	0.53818
20.2674	703	37.0391	0.36849		0.30795	-17.3359	3.80449	21.8339	15.996	3.47366	0.13064				737	0.10047	667.744	0.54126
20.3008	753	37.1795	2.38021		0.3291	-17.3353	3.82349	22.6593	16.6604	3.26193	0.11634				738	0.09773	667.384	0.54434
20.3342	1067	37.1989	5.70211		0.35025	-17.3347	3.84249	20.476	15.1075	2.72629	0.08915				739	0.09867	667.025	0.54743
20.3677	919	37.2728	1.18332		0.35025	-17.3347	3.86149	16.9438	12.5544	2.15714	0.06078				740	0.09306	666.667	0.55052
20.4011	766	37.278	4.9026		0.3755	-17.3349	3.88049	13.7093	10.2175	1.72641	0.03986				741	0.09214	666.308	0.55361
20.4345	602	37.2923	2.83531		0.40075	-17.3354	3.89949	11.365	8.53793	1.40613	0.02764				742	0.08719	665.951	0.5567
20.4679	431	37.3716	2.43747		0.426	-17.3361	3.91849	9.88993	7.522	1.11751	0.02139				743	0.08715	665.593	0.5598
20.5013	433	37.5251	9.58578		0.45125	-17.3372	3.93749	9.1397	7.05401	0.85922	0.01873				744	0.08581	665.236	0.5629
20.5348	393	37.599	0.87951		0.4765	-17.3383	3.95549	8.54263	6.67614	0.6682	0.01842				745	0.07835	664.879	0.566
20.5682	399	37.611	0.13177		0.50175	-17.3391	3.97449	7.26723	5.72633	0.55065	0.01989				746	0.07213	664.523	0.5691
20.6016	513	37.6194	4.76617		0.52699	-17.3383	3.99349	5.12958	4.06876	0.49322	0.02318				747	0.07366	664.167	0.5722
20.635	564	37.6473	5.31623		0.55224	-17.3378	4.01249	2.85424	2.29058	0.47663	0.02739				748	0.07683	663.812	0.57531
20.6684	634	37.6935	0.4374		0.57749	-17.3376									749	0.07216	663.456	0.57842
20.7019	688	37.7056	0.06553		0.57749	-17.3376									750	0.06832	663.102	0.58153
20.7353	851	37.7338	0.17985		0.59864	-17.3375									751	0.06559	662.747	0.58464
20.7687	1164	37.7419	2.64329		0.61979	-17.3375									752	0.0633	662.393	0.58775
20.8021	1226	37.8287	0.08942		0.64094	-17.3375									753	0.0658	662.04	0.59086
20.8356	973	37.8725	2.03055		0.66209	-17.3374									754	0.06599	661.686	0.59398
20.869	692	37.8907	0.05798		0.68324	-17.3374									755	0.06115	661.333	0.59709
20.9024	657	37.8979	3.43283		0.70439	-17.3374									756	0.05944	660.981	0.60021
20.9358	762	37.9348	3.24575		0.72554	-17.3373									757	0.05524	660.629	0.60332
20.9693	886	37.9677	1.00945		0.74669	-17.3373									758	0.05383	660.277	0.60644
21.0027	1118	37.9859	0.0288		0.76784	-17.3373									759	0.05028	659.925	0.60955
21.0361	1591	37.9932	1.70702		0.76784	-17.3373									760	0.0518	659.574	0.61267
21.0695	2091	38.0302	1.6137		0.78561	-17.3377									761	0.04884	659.224	0.61578
21.1029	1609	38.1733	0.22211		0.80338	-17.3377									762	0.0476	658.874	0.6189
21.1364	1203	38.1994	2.55548		0.82114	-17.3375									763	0.04569	658.524	0.62201
21.1698	684	38.2693	0.11045		0.83891	-17.337									764	0.05275	658.174	0.62512
21.2032	563	38.2752	5.04371		0.85668	-17.3364									765	0.04422	657.825	0.62824
21.2366	578	38.2955	1.2704		0.87444	-17.3357									766	0.04284	657.476	0.63135
21.2701	627	38.3715	2.50772		0.89221	-17.3349									767	0.04075	657.128	0.63446
21.3035	776	38.4411	7.17805		0.90998	-17.3342									768	0.04479	656.78	0.63756
21.3369	890	38.5378	3.5688		0.92774	-17.3335									769	0.04232	656.432	0.64067
21.3703	1125	38.5523	0.89809		0.92774	-17.3335									770	0.04195	656.085	0.64377
21.4037	1626	38.6494	0.44659		0.94889	-17.3335									771	0.03852	655.738	0.64688
21.4372	1521	38.7964	0.09745		0.97004	-17.3335									772	0.04101	655.391	0.64998
21.4706	1426	38.7967	0.2271		0.99119	-17.3334									773	0.03662	655.045	0.65307
21.504	1356	38.85	4.51692		1.01234	-17.3333									774	0.03398	654.699	0.65617
21.5374	1587	38.8941	0.04845		1.03349	-17.3332									775	0.0283	654.354	0.65926
21.5709	1111	38.8944	0.11293		1.05464	-17.3331									776	0.03466	654.008	0.66235
21.6043	779	38.9479	2.24573		1.07579	-17.333									777	0.03323	653.664	0.66544
21.6377	433	38.9532	8.06152		1.09694	-17.3329									778	0.02825	653.319	0.66852
21.6711	365	39.0513	4.00809		1.1181	-17.3328									779	0.029	652.975	0.6716
21.7046	343	39.099	1.25798		1.1181	-17.3328									780	0.03524	652.632	0.67468
21.738	312	39.1203	6.196		1.14334	-17.3339									781	0.03045	652.288	0.67775
21.7714	351	39.1975	0.62527		1.16859	-17.3347									782	0.02597	651.945	0.68082
21.8048	320	39.2189	3.08068		1.19384	-17.3353									783	0.02319	651.603	0.68388
21.8382	345	39.2421	0.20308		1.21909	-17.3354									784	0.02501	651.26	0.68694
21.8717	359	39.256	0.00044		1.24434	-17.3351									785	0.01981	650.919	0.69
21.9051	415	39.3157	5.02903		1.26959	-17.3347									786	0.02612	650.577	0.69305
21.9385	418	39.3224	0.61161		1.29484	-17.3343									787	0.02493	650.236	0.6961
21.9719	533	39.3411	0.10099		1.32009	-17.334									788	0.02237	649.895	0.69914
22.0054	724	39.354	0.41931		1.34534	-17.3339									789	0.02236	649.555	0.70217
22.0388	806	39.355	0.00022			--									790	0.01921	649.215	0.7052
22.0722	534	39.3745	0.3034		#	Band-Index									791	0.02428	648.875	0.70823
22.1056	396	39.4148	2.50027		1.34534	-17.3339									792	0.01783	648.536	0.71124
22.1391	294	39.4216	0.30413		1.32009	-17.334									793	0.0177	648.197	0.71426
22.1725	261	39.4533	0.2085		1.29484	-17.3343									794	0.01782	647.858	0.71726
22.2059	275	39.4738	0.15089		1.26959	-17.3347									795	0.02007	647.52	0.72026
22.2393	286	39.5652	0.00289		1.24434	-17.3351									796	0.01728	647.182	0.72326
22.2727	259	39.631	0.23873		1.21909	-17.3354									797	0.01761	646.844	0.72625
22.3062	291	39.665	0.00144		1.19384	-17.3353									798	0.01462	646.507	0.72923
22.3396	261	39.6975	1.3817		1.16859	-17.3347									799	0.01588	646.17	0.7322
22.373	269	39.731	0.1186		1.14334	-17.3339									800	0.01278	645.833	0.73516
22.4064	251	39.7977	0.68682		1.1181	-17.3328									801	0.01326	645.497	0.73812
22.4398	267	39.8539	1.31049		1.1181	-17.3328									802	0.01457	645.161	0.74107
22.4733	254	39.8885	0.16372		1.09694	-17.3329									803	0.01209	644.826	0.74402
22.5067	298	39.9545	0.65138		1.07579	-17.333									804	0.01708	644.491	0.74695
22.5401	273	39.9892	0.08142		1.05464	-17.3331									805	0.01432	644.156	0.74988
22.5735	258	40	0.01164		1.03349	-17.3332									806	0.01288	643.821	0.7528
22.607	283	40.0899	1.64489		1.01234	-17.3333									807	0.01513	643.487	0.75571
22.6404	283	40.101	0.00583		0.99119	-17.3334									808	0.0119	643.154	0.75861
22.6738	275	40.1534	0.81132		0.97004	-17.3335									809	0.01182	642.82	0.7615
22.7072	261	40.1912	0.8177		0.94889	-17.3335									810	0.01024	642.487	0.76438
22.7406	268	40.1938	0.73582		0.92774	-17.3335									811	0.01325	642.154	0.76725
22.7741	263	40.2549	0.40339		0.92774	-17.3335									812	0.01233	641.822	0.77012
22.8075	251	40.2954	0.36589		0.90998	-17.3328									813	0.01033	641.49	0.77297
22.8409	287	40.327	0.35752		0.89221	-17.333									814	0.01222	641.158	0.77582
22.8743	312	40.3506	3.21098		0.87444	-17.3336									815	0.00988	640.827	0.77865
22.9078	321	40.4289	0.17777		0.85668	-17.3342									816	0.00906	640.496	0.78147
22.9412	309	40.4318	1.18284		0.83891	-17.3348									817	0.01033	640.165	0.78429
22.9746	264	40.4526	1.59635		0.82114	-17.3355									818	0.00888	639.835	0.78709
23.008	255	40.5178	0.36361		0.80338	-17.3361									819	0.00845	639.505	0.78988
23.0415	297	40.5341	0.58799		0.78561	-17.3367									820	0.00741	639.175	0.79266
23.0749	276	40.5583	0.20912		0.76784	-17.3373									821	0.00805	638.846	0.79543
23.1083	291	40.5596	2.39269		0.76784	-17.3373									822	0.01108	638.517	0.79819
23.1417	334	40.6159	0.12295		0.74669	-17.3373									823	0.01291	638.188	0.80094
23.1751	345	40.6202	0.18076		0.72554	-17.3373									824	0.00619	637.86	0.80367
23.2086	312	40.6364	0.22914		0.70439	-17.3374									825	0.00612	637.532	0.8064
23.242	413	40.6589	0.06088		0.68324	-17.3374									826	0.00517	637.205	0.80911
23.2754	528	40.6609	0.10398		0.66209	-17.3374									827	0.01442	636.877	0.81181
23.3088	640	40.6621	1.18973		0.64094	-17.3375									828	0.00658	636.55	0.81449
23.3423	618	40.7187	0.06115		0.61979	-17.3375									829	0.00824	636.224	0.81717
23.3757	450	40.7392	0.11393		0.59864	-17.3375									830	0.00678	635.897	0.81983
23.4091	374	40.7396	2.06223		0.57749	-17.3376									831	0.00762	635.572	0.82248
23.4425	319	40.7482	4.77315		0.57749	-17.3376									832	0.01109	635.246	0.82511
23.476	301	40.7617	0.03027		0.55224	-17.3378									833	0.01295	634.921	0.82773
23.5094	313	40.7874	2.42487		0.52699	-17.3383									834	0.01344	634.596	0.83034
23.5428	320	40.8401	2.248		0.50175	-17.3391									835	0.00686	634.271	0.83293
23.5762	352	40.8426	1.02533		0.4765	-17.3383									836	0.01136	633.947	0.83551
23.6096	397	40.8513	2.37296		0.45125	-17.3372									837	0.00658	633.623	0.83808
23.6431	448	40.8905	1.20546		0.426	-17.3361									838	0.00763	633.299	0.84063
23.6765	421	40.9001	0.00763		0.40075	-17.3354									839	0.00667	632.976	0.84317
23.7099	411	40.9434	1.11755		0.3755	-17.3349									840	0.00861	632.653	0.84569
23.7433	416	40.9738	0.65322		0.35025	-17.3347									841	0.00877	632.33	0.8482
23.7767	428	40.9972	0.05031		0.35025	-17.3347									842	0.01636	632.008	0.85069
23.8102	489	40.9992	3.51501		0.3291	-17.3342									843	0.00947	631.686	0.85317
23.8436	503	41.0037	0.0038		0.30795	-17.3337									844	0.00322	631.365	0.85563
23.877	722	41.0039	0.781		0.2868	-17.3333									845	0.00707	631.043	0.85807
23.9104	761	41.0289	0.21649		0.26565	-17.3329									846	0.00997	630.722	0.86051
23.9439	575	41.0453	1.85947		0.2445	-17.3326									847	0.01128	630.402	0.86292
23.9773	490	41.067	0.13657		0.22335	-17.3323									848	0.01273	630.081	0.86532
24.0107	388	41.0775	0.32469		0.2022	-17.3321									849	0.00448	629.761	0.8677
24.0441	347	41.0963	0.53583		0.18105	-17.332									850	0.00808	629.442	0.87007
24.0775	430	41.101	0.02512		0.1599	-17.332											629.122	0.87242
24.111	465	41.103	1.74747		0.1599	-17.332											628.803	0.87475
24.1444	592	41.1077	0.38826		0.14213	-17.3322											628.485	0.87707
24.1778	809	41.1327	0.10764		0.12437	-17.3327											628.166	0.87937
24.2112	1074	41.1491	0.92441		0.1066	-17.3333											627.848	0.88165
24.2447	724	41.1709	0.06791		0.08883	-17.334											627.53	0.88391
24.2781	613	41.1733	0.01894		0.07107	-17.3346											627.213	0.88616
24.3115	369	41.2004	0.26644		0.0533	-17.3352											626.896	0.88839
24.3449	266	41.2775	0.00942		0.03553	-17.3358											626.579	0.8906
24.3784	258	41.3644	0.04893		0.01777	-17.3363											626.263	0.89279
24.4118	220	41.4692	0.02433		0	-17.3368											625.946	0.89497
24.4452	285	41.4775	0.19172			--											625.631	0.89712
24.4786	220	41.5826	0.09532		#	Band-Index											625.315	0.89926
24.512	225	41.7056	0.00927		0	-17.3248											625	0.90138
24.5455	263	41.785	0.04281		0.01777	-17.3253											624.685	0.90348
24.5789	234	41.8113	0.00461		0.03553	-17.3259											624.371	0.90556
24.6123	230	41.891	0.02129		0.0533	-17.3265											624.056	0.90762
24.6457	249	41.9025	0.00912		0.07107	-17.3271											623.742	0.90967
24.6792	274	42.0088	0.00454		0.08883	-17.3277											623.429	0.91169
24.7126	223	42.0658	0.02691		0.1066	-17.3284											623.116	0.91369
24.746	270	42.0844	2.50333		0.12437	-17.329											622.803	0.91568
24.7794	237	42.0988	0.1413		0.14213	-17.3295											622.49	0.91764
24.8129	240	42.1178	3.42273		0.1599	-17.3297											622.178	0.91959
24.8463	234	42.1679	0.0262		0.1599	-17.3297											621.866	0.92151
24.8797	233	42.1726	0.01338		0.18105	-17.3296											621.554	0.92341
24.9131	201	42.1912	1.24445		0.2022	-17.3293											621.242	0.9253
24.9465	261	42.2056	0.07026		0.22335	-17.3288											620.931	0.92716
24.98	284	42.2247	1.70155		0.2445	-17.3283											620.621	0.929
25.0134	286	42.2743	2.79462		0.26565	-17.3277											620.31	0.93082
25.0468	308	42.2749	0.01303		0.2868	-17.3271											620	0.93262
25.0802	355	42.3718	3.97704		0.30795	-17.3265											619.69	0.9344
25.1136	408	42.3816	1.38919		0.3291	-17.3259											619.381	0.93616
25.1471	438	42.4335	0.00076		0.35025	-17.3253											619.071	0.93789
25.1805	426	42.4794	1.97716		0.35025	-17.3253											618.762	0.93961
25.2139	332	42.5262	3.3132		0.3755	-17.3254											618.454	0.9413
25.2473	274	42.5413	0.00038		0.40075	-17.3257											618.146	0.94297
25.2808	276	42.5709	1.02835		0.426	-17.3262											617.838	0.94462
25.3142	234	42.6343	1.64709		0.45125	-17.3268											617.53	0.94625
25.3476	214	42.6791	0.51112		0.4765	-17.3276											617.222	0.94785
25.381	251	42.828	0.78585		0.50175	-17.3284											616.915	0.94943
25.4144	226	42.8375	0.00503		0.52699	-17.3291											616.609	0.95099
25.4479	244	42.8705	0.00507		0.55224	-17.3297											616.302	0.95253
25.4813	228	42.8781	0.13768		0.57749	-17.3299											615.996	0.95404
25.5147	258	42.8996	1.24505		0.57749	-17.3299											615.69	0.95554
25.5481	274	42.9369	0.3906		0.59864	-17.3299											615.385	0.95701
25.5816	273	42.9464	0.0025		0.61979	-17.3299											615.079	0.95845
25.615	282	42.9795	0.00252		0.64094	-17.3299											614.774	0.95987
25.6484	281	42.9871	0.06846		0.66209	-17.3299											614.47	0.96127
25.6818	317	42.9971	1.14959		0.68324	-17.3299											614.165	0.96265
25.7153	325	43.0087	0.61892		0.70439	-17.3299											613.861	0.964
25.7487	399	43.1064	0.57139		0.72554	-17.3299											613.558	0.96533
25.7821	505	43.114	0.02447		0.74669	-17.3299											613.254	0.96664
25.8155	486	43.117	0.33893		0.76784	-17.3299											612.951	0.96792
25.8489	433	43.2129	1.83176		0.76784	-17.3299											612.648	0.96918
25.8824	334	43.2236	0.01221		0.78561	-17.33											612.346	0.97041
25.9158	284	43.2267	0.16849		0.80338	-17.3302											612.043	0.97162
25.9492	334	43.2399	1.06319		0.82114	-17.3304											611.741	0.9728
25.9826	390	43.3191	7.52407		0.83891	-17.3308											611.44	0.97397
26.0161	395	43.3228	0.91054		0.85668	-17.3312											611.138	0.9751
26.0495	319	43.3499	0.52861		0.87444	-17.3317											610.837	0.97621
26.0829	316	43.39	0.22923		0.89221	-17.3322											610.537	0.9773
26.1163	255	43.4293	3.74044		0.90998	-17.3325											610.236	0.97837
26.1498	216	43.4647	5.4489		0.92774	-17.332											609.936	0.9794
26.1832	268	43.4863	6.0212		0.92774	-17.332											609.636	0.98042
26.2166	266	43.5005	0.11398		0.94889	-17.332											609.337	0.98141
26.25	298	43.5754	2.70884		0.97004	-17.332											609.037	0.98237
26.2834	323	43.597	2.9933		0.99119	-17.3321											608.738	0.98331
26.3169	301	43.6484	0.0192		1.01234	-17.3322											608.44	0.98423
26.3503	276	43.7596	0.00955		1.03349	-17.3323											608.141	0.98511
26.3837	246	43.7823	5.37529		1.05464	-17.3324											607.843	0.98598
26.4171	198	43.8101	1.80798		1.07579	-17.3325											607.545	0.98682
26.4505	239	43.8436	0.03479		1.09694	-17.3327											607.248	0.98763
26.484	231	43.8489	1.02231		1.1181	-17.3328											606.951	0.98842
26.5174	195	43.8545	3.99823		1.1181	-17.3328											606.654	0.98918
26.5508	274	43.8809	2.62462		1.14334	-17.3316											606.357	0.98992
26.5842	249	43.8938	2.67213		1.16859	-17.3304											606.061	0.99063
26.6177	270	43.9166	0.08101		1.19384	-17.3292											605.765	0.99131
26.6511	293	43.9218	0.89867		1.21909	-17.3282											605.469	0.99197
26.6845	292	43.9553	0.0173		1.24434	-17.3272											605.173	0.99261
26.7179	308	43.9571	0.00255		1.26959	-17.3265											604.878	0.99321
26.7514	472	43.9606	0.5083		1.29484	-17.3259											604.583	0.9938
26.7848	554	43.9663	1.98749		1.32009	-17.3256											604.288	0.99435
26.8182	503	43.9704	5.34662		1.34534	-17.3255											603.994	0.99488
26.8516	497	43.9927	1.30471			--											603.7	0.99539
26.885	392	44.0145	2.43886		#	Band-Index											603.406	0.99587
26.9185	345	44.0285	0.04028		1.34534	-17.3255											603.113	0.99632
26.9519	274	44.0691	0.00127		1.32009	-17.3256											602.82	0.99675
26.9853	234	44.0824	2.65798		1.29484	-17.3259											602.527	0.99715
27.0187	222	44.1267	1.21227		1.26959	-17.3265											602.234	0.99752
27.0522	220	44.1344	4.97206		1.24434	-17.3272											601.942	0.99787
27.0856	263	44.1394	0.07839		1.21909	-17.3282											601.65	0.99819
27.119	316	44.2469	2.4717		1.19384	-17.3292											601.358	0.99849
27.1524	285	44.2519	0.03897		1.16859	-17.3304											601.066	0.99876
27.1858	374	44.2758	3.56104		1.14334	-17.3316											600.775	0.999
27.2193	444	44.3038	2.02791		1.1181	-17.3328											600.484	0.99922
27.2527	448	44.3533	0.06971		1.1181	-17.3328											600.194	0.99941
27.2861	527	44.3854	0.00269		1.09694	-17.3327											599.903	0.99957
27.3195	722	44.3887	1.77031		1.07579	-17.3325											599.613	0.99971
27.353	459	44.4168	1.00802		1.05464	-17.3324											599.323	0.99982
27.3864	383	44.4353	0.99157		1.03349	-17.3323											599.034	0.9999
27.4198	336	44.4664	0.03467		1.01234	-17.3322											598.745	0.99996
27.4532	258	44.4986	0.00134		0.99119	-17.3321											598.456	0.99999
27.4867	244	44.5487	0.49286		0.97004	-17.332											598.167	1
27.5201	256	44.5851	0.04924		0.94889	-17.332											597.879	0.99998
27.5535	234	44.5925	2.82537		0.92774	-17.332											597.59	0.99993
27.5869	266	44.6989	0.02448		0.92774	-17.332											597.303	0.99986
27.6203	290	44.7063	1.40444		0.90998	-17.3316											597.015	0.99976
27.6538	308	44.7289	0.44128		0.89221	-17.3311											596.728	0.99963
27.6872	317	44.733	0.44287		0.87444	-17.3308											596.441	0.99948
27.7206	350	44.8188	0.0016		0.85668	-17.3305											596.154	0.9993
27.754	437	44.8431	0.21935		0.83891	-17.3302											595.867	0.9991
27.7874	511	44.8472	0.22018		0.82114	-17.33											595.581	0.99887
27.8209	728	44.8642	0.17626		0.80338	-17.3299											595.295	0.99861
27.8543	504	44.8963	0.97606		0.78561	-17.3299											595.01	0.99832
27.8877	521	44.9333	0.0008		0.76784	-17.3299											594.724	0.99801
27.9212	375	44.9788	0.08763		0.76784	-17.3299											594.439	0.99768
27.9546	347	44.986	0.41677		0.74669	-17.3299											594.154	0.99731
27.988	358	45.0052	0.63266		0.72554	-17.3299											593.87	0.99693
28.0214	296	45.011	0.48514		0.70439	-17.3299											593.585	0.99651
28.0548	307	45.0501	0.03472		0.68324	-17.3299											593.301	0.99607
28.0883	343	45.0681	2.16206		0.66209	-17.3299											593.018	0.9956
28.1217	315	45.1009	0.20721		0.64094	-17.3299											592.734	0.99511
28.1551	367	45.1202	0.31453		0.61979	-17.3299											592.451	0.99459
28.1885	393	45.1422	0.01907		0.59864	-17.3299											592.168	0.99405
28.2219	510	45.1612	0.00714		0.57749	-17.3299											591.885	0.99347
28.2554	729	45.1626	1.40453		0.57749	-17.3299											591.603	0.99288
28.2888	808	45.1652	0.01727		0.55224	-17.3297											591.321	0.99225
28.3222	920	45.1833	1.07466		0.52699	-17.3291											591.039	0.99161
28.3556	1090	45.2575	0.00948		0.50175	-17.3284											590.758	0.99093
28.3891	1462	45.2767	0.00355		0.4765	-17.3275											590.476	0.99023
28.4225	1250	45.2781	0.6983		0.45125	-17.3268											590.195	0.98951
28.4559	878	45.2937	0.16439		0.426	-17.3262											589.914	0.98876
28.4893	718	45.3099	2.44974		0.40075	-17.3257											589.634	0.98798
28.5227	412	45.3255	0.01428		0.3755	-17.3254											589.354	0.98718
28.5562	332	45.3564	0.01497		0.35025	-17.3253											589.074	0.98635
28.5896	355	45.3673	0.41172		0.35025	-17.3253											588.794	0.9855
28.623	278	45.4095	0.08168		0.3291	-17.3248											588.514	0.98462
28.6564	285	45.4165	1.16088		0.30795	-17.3243											588.235	0.98372
28.6899	266	45.4257	1.21768		0.2868	-17.3239											587.956	0.98279
28.7233	297	45.4415	0.0071		0.26565	-17.3236											587.678	0.98184
28.7567	248	45.4724	0.00744		0.2445	-17.3233											587.399	0.98086
28.7901	314	45.4833	0.2047		0.22335	-17.323											587.121	0.97985
28.8236	367	45.5326	0.57703		0.2022	-17.3228											586.843	0.97883
28.857	448	45.6992	1.12281		0.18105	-17.3227											586.566	0.97777
28.8904	452	45.8045	0.02002		0.1599	-17.3227											586.288	0.9767
28.9238	526	45.8162	0.55811		0.1599	-17.3227											586.011	0.97559
28.9572	648	45.8389	0.67973		0.14213	-17.3227											585.735	0.97447
28.9907	787	45.9217	0.01		0.12437	-17.3228											585.458	0.97332
29.0241	695	45.9562	0.33784		0.1066	-17.3229											585.182	0.97214
29.0575	526	46.0698	0.3247		0.08883	-17.3231											584.906	0.97094
29.0909	410	46.1327	0.26798		0.07107	-17.3234											584.63	0.96972
29.1244	246	46.1428	0.04254		0.0533	-17.3236											584.354	0.96847
29.1578	226	46.1798	0.09635		0.03553	-17.324											584.079	0.9672
29.1912	256	46.1878	0.16143		0.01777	-17.3244											583.804	0.96591
29.2246	264	46.2156	0.00449		0	-17.3248											583.529	0.96459
29.2581	234	46.2509	0.13323			--											583.255	0.96325
29.2915	273	46.2611	0.02115		#	Band-Index											582.981	0.96188
29.3249	225	46.2981	0.0479		0	-16.9878											582.707	0.96049
29.3583	255	46.334	0.00223		0.01777	-16.9881											582.433	0.95908
29.3917	269	46.354	0.07529		0.03553	-16.9884											582.16	0.95764
29.4252	287	46.4331	0.89677		0.0533	-16.9887											581.886	0.95619
29.4586	324	46.4439	3.88977		0.07107	-16.9889											581.614	0.9547
29.492	360	46.4728	0.03743		0.08883	-16.9891											581.341	0.9532
29.5254	359	46.5521	0.44568		0.1066	-16.9892											581.068	0.95167
29.5588	350	46.563	1.93349		0.12437	-16.9893											580.796	0.95012
29.5923	398	46.5829	1.92472		0.14213	-16.9894											580.524	0.94855
29.6257	491	46.6321	2.88829		0.1599	-16.9894											580.253	0.94695
29.6591	565	46.6398	1.3057		0.1599	-16.9894											579.981	0.94534
29.6925	489	46.7018	8e-05		0.18105	-16.9894											579.71	0.9437
29.726	436	46.7024	0.95668		0.2022	-16.9893											579.439	0.94204
29.7594	415	46.7073	0.00029		0.22335	-16.9892											579.169	0.94035
29.7928	392	46.7223	1.24838		0.2445	-16.9891											578.898	0.93865
29.8262	471	46.7517	1.43571		0.26565	-16.989											578.628	0.93692
29.8596	646	46.7595	0.64901		0.2868	-16.9889											578.358	0.93518
29.8931	795	46.8046	0.30177		0.30795	-16.9887											578.089	0.93341
29.9265	857	46.8216	4e-05		0.3291	-16.9885											577.819	0.93162
29.9599	1021	46.8271	0.00014		0.35025	-16.9883											577.55	0.9298
29.9933	782	46.8422	0.62044		0.35025	-16.9883											577.281	0.92797
30.0268	613	46.8495	3.05704		0.3755	-16.9883											577.013	0.92612
30.0602	484	46.8653	0.84294		0.40075	-16.9883											576.744	0.92424
30.0936	400	46.8682	3.45713		0.426	-16.9883											576.476	0.92235
30.127	511	46.8792	0.63182		0.45125	-16.9883											576.208	0.92043
30.1605	452	46.9067	0.11701		0.4765	-16.9883											575.941	0.9185
30.1939	403	46.9247	0.15001		0.50175	-16.9883											575.673	0.91654
30.2273	335	46.9466	0.13322		0.52699	-16.9883											575.406	0.91457
30.2607	211	46.9526	0.1573		0.55224	-16.9882											575.139	0.91257
30.2941	221	46.9698	1.51963		0.57749	-16.9882											574.873	0.91056
30.3276	190	46.9856	0.41895		0.57749	-16.9882											574.606	0.90852
30.361	231	46.9885	1.71846		0.59864	-16.9882											574.34	0.90647
30.3944	201	46.9923	0.74917		0.61979	-16.9882											574.074	0.9044
30.4278	230	46.9996	0.31409		0.64094	-16.9882											573.808	0.90231
30.4613	205	47.0271	0.05818		0.66209	-16.9882											573.543	0.90019
30.4947	230	47.0671	0.06621		0.68324	-16.9882											573.278	0.89806
30.5281	238	47.0732	0.07821		0.70439	-16.9882											573.013	0.89592
30.5615	279	47.1118	0.91334		0.72554	-16.9882											572.748	0.89375
30.595	285	47.113	0.37237		0.74669	-16.9882											572.484	0.89156
30.6284	347	47.1403	0.25874		0.76784	-16.9882											572.22	0.88936
30.6618	284	47.2328	0.45394		0.76784	-16.9882											571.956	0.88714
30.6952	291	47.2615	0.12857		0.78561	-16.9882											571.692	0.8849
30.7286	269	47.3165	0.19157		0.80338	-16.9882											571.429	0.88265
30.7621	258	47.3317	0.0539		0.82114	-16.9882											571.165	0.88037
30.7955	292	47.4381	0.09521		0.83891	-16.9881											570.902	0.87808
30.8289	312	47.4533	0.02679		0.85668	-16.9879											570.64	0.87577
30.8623	320	47.5043	0.62949		0.87444	-16.9877											570.377	0.87345
30.8957	315	47.5881	0.13556		0.89221	-16.9875											570.115	0.8711
30.9292	292	47.6264	0.31293		0.90998	-16.9873											569.853	0.86874
30.9626	340	47.6537	0.04823		0.92774	-16.987											569.591	0.86637
30.996	308	47.6667	0.004		0.92774	-16.987											569.33	0.86398
31.0294	224	47.71	0.39156		0.94889	-16.987											569.068	0.86157
31.0629	237	47.7105	0.06736		0.97004	-16.987											568.807	0.85915
31.0963	198	47.7403	0.01295		0.99119	-16.987											568.547	0.85671
31.1297	182	47.7763	0.02397		1.01234	-16.9869											568.286	0.85425
31.1631	200	47.7893	0.00199		1.03349	-16.9869											568.026	0.85178
31.1965	171	47.7955	0.07424		1.05464	-16.9868											567.766	0.8493
31.23	225	47.8327	0.19459		1.07579	-16.9868											567.506	0.84679
31.2634	194	47.8437	3.10767		1.09694	-16.9867											567.246	0.84428
31.2968	284	47.8564	0.00099		1.1181	-16.9866											566.987	0.84175
31.3302	309	47.8632	0.00647		1.1181	-16.9866											566.728	0.8392
31.3637	340	47.9186	0.03691		1.14334	-16.9868											566.469	0.83664
31.3971	419	47.9641	0.03659		1.16859	-16.9869											566.21	0.83407
31.4305	457	47.9668	1.54466		1.19384	-16.9871											565.952	0.83148
31.4639	382	47.9796	0.00049		1.21909	-16.9872											565.693	0.82888
31.4974	362	48.0876	0.01818		1.24434	-16.9873											565.435	0.82627
31.5308	306	48.1008	0.00347		1.26959	-16.9873											565.178	0.82364
31.5642	237	48.1492	0.03233		1.29484	-16.9873											564.92	0.82099
31.5976	244	48.1516	1.85265		1.32009	-16.9873											564.663	0.81834
31.631	175	48.2006	1.02131		1.34534	-16.9873											564.406	0.81567
31.6645	186	48.2016	0.0064			--											564.149	0.81299
31.6979	188	48.2212	0.49669		#	Band-Index											563.893	0.8103
31.7313	176	48.2247	0.00173		1.34534	-16.9873											563.636	0.80759
31.7647	177	48.2464	0.02315		1.32009	-16.9873											563.38	0.80487
31.7982	150	48.2607	1.06285		1.29484	-16.9873											563.124	0.80214
31.8316	184	48.2732	0.01607		1.26959	-16.9873											562.869	0.7994
31.865	196	48.2756	0.92082		1.24434	-16.9873											562.613	0.79665
31.8984	190	48.3082	1.61818		1.21909	-16.9872											562.358	0.79388
31.9319	190	48.312	0.09023		1.19384	-16.9871											562.103	0.79111
31.9653	238	48.3248	0.50761		1.16859	-16.9869											561.849	0.78832
31.9987	218	48.3257	0.00318		1.14334	-16.9868											561.594	0.78552
32.0321	216	48.3455	0.24682		1.1181	-16.9866											561.34	0.78271
32.0655	251	48.3678	1.03978		1.1181	-16.9866											561.086	0.77989
32.099	306	48.3707	0.01158		1.09694	-16.9867											560.832	0.77706
32.1324	414	48.385	0.52824		1.07579	-16.9868											560.579	0.77422
32.1658	312	48.3968	0.17322		1.05464	-16.9868											560.325	0.77137
32.1992	298	48.4327	0.80429		1.03349	-16.9869											560.072	0.76852
32.2326	311	48.4365	0.04486		1.01234	-16.9869											559.819	0.76565
32.2661	220	48.4925	0.51678		0.99119	-16.987											559.567	0.76277
32.2995	239	48.5172	5.11663		0.97004	-16.987											559.314	0.75988
32.3329	221	48.5172	0.0963		0.94889	-16.987											559.062	0.75698
32.3663	261	48.5215	0.08611		0.92774	-16.987											558.81	0.75408
32.3998	267	48.6019	0.84898		0.92774	-16.987											558.559	0.75116
32.4332	275	48.6423	2.54333		0.90998	-16.9867											558.307	0.74824
32.4666	284	48.6424	0.04784		0.89221	-16.9869											558.056	0.74531
32.5	352	48.685	1.87916		0.87444	-16.9871											557.805	0.74237
32.5335	273	48.7273	0.42193		0.85668	-16.9874											557.554	0.73942
32.5669	240	48.7352	0.32364		0.83891	-16.9877											557.303	0.73647
32.6003	237	48.7797	0.70608		0.82114	-16.9879											557.053	0.7335
32.6337	199	48.8106	0.934		0.80338	-16.988											556.803	0.73053
32.6671	221	48.8312	0.3742		0.78561	-16.9881											556.553	0.72756
32.7006	211	48.8531	2.3099		0.76784	-16.9882											556.303	0.72457
32.734	216	48.8609	0.16083		0.76784	-16.9882											556.054	0.72158
32.7674	170	48.8662	0.00678		0.74669	-16.9882											555.805	0.71859
32.8008	196	48.8665	0.1055		0.72554	-16.9882											555.556	0.71558
32.8343	201	48.9055	0.3509		0.70439	-16.9882											555.307	0.71257
32.8677	224	48.9177	0.01458		0.68324	-16.9882											555.058	0.70956
32.9011	231	48.9509	0.18371		0.66209	-16.9882											554.81	0.70653
32.9345	291	48.9572	0.18603		0.64094	-16.9882											554.562	0.70351
32.968	293	48.9791	1.14814		0.61979	-16.9882											554.314	0.70047
33.0014	256	48.9923	0.00337		0.59864	-16.9882											554.066	0.69743
33.0348	289	48.9926	0.05245		0.57749	-16.9882											553.819	0.69439
33.0682	255	48.9979	0.03621		0.57749	-16.9882											553.571	0.69134
33.1016	271	49.0045	0.44136		0.55224	-16.9882											553.324	0.68829
33.1351	330	49.0354	2.81235		0.52699	-16.9883											553.078	0.68523
33.1685	338	49.044	0.00725		0.50175	-16.9883											552.831	0.68217
33.2019	458	49.071	0.34254		0.4765	-16.9883											552.585	0.6791
33.2353	435	49.0773	0.09128		0.45125	-16.9883											552.339	0.67603
33.2687	335	49.1244	0.01801		0.426	-16.9883											552.093	0.67296
33.3022	375	49.131	0.21941		0.40075	-16.9883											551.847	0.66988
33.3356	276	49.162	1.39783		0.3755	-16.9883											551.601	0.6668
33.369	223	49.1978	0.17028		0.35025	-16.9883											551.356	0.66371
33.4024	206	49.2632	0.02192		0.35025	-16.9883											551.111	0.66062
33.4359	186	49.3904	0.0109		0.3291	-16.9881											550.866	0.65753
33.4693	223	49.4105	0.63271		0.30795	-16.9879											550.622	0.65444
33.5027	193	49.5076	0.10351		0.2868	-16.9877											550.377	0.65134
33.5361	211	49.5083	0.08172		0.26565	-16.9875											550.133	0.64824
33.5695	177	49.5382	0.31443		0.2445	-16.9873											549.889	0.64514
33.603	213	49.5566	1.20408		0.22335	-16.9871											549.645	0.64204
33.6364	216	49.5778	2.19		0.2022	-16.987											549.402	0.63893
33.6698	233	49.5969	0.7306		0.18105	-16.9869											549.159	0.63582
33.7032	205	49.6356	0.05145		0.1599	-16.9869											548.915	0.63272
33.7367	274	49.6363	0.04062		0.1599	-16.9869											548.673	0.6296
33.7701	240	49.6848	0.59847		0.14213	-16.9869											548.43	0.62649
33.8035	316	49.706	1.0885		0.12437	-16.9868											548.187	0.62338
33.8369	355	49.7252	0.36308		0.1066	-16.9867											547.945	0.62027
33.8704	293	49.7589	0.52379		0.08883	-16.9865											547.703	0.61715
33.9038	284	49.7658	0.40464		0.07107	-16.9864											547.461	0.61404
33.9372	327	49.8292	0.33145		0.0533	-16.9867											547.22	0.61092
33.9706	332	49.8459	0.57969		0.03553	-16.9871											546.978	0.60781
34.004	396	49.8877	0.26028		0.01777	-16.9875											546.737	0.60469
34.0375	593	49.8946	0.20106		0	-16.9878											546.496	0.60158
34.0709	686	49.8988	0.00027			--											546.256	0.59846
34.1043	675	49.9043	0.00218		#	Band-Index											546.015	0.59535
34.1377	549	49.9581	0.1647		0	-16.9854											545.775	0.59223
34.1712	587	49.9749	0.28817		0.01777	-16.9857											545.535	0.58912
34.2046	497				0.03553	-16.9859											545.295	0.58601
34.238	615				0.0533	-16.9861											545.055	0.5829
34.2714	719				0.07107	-16.9863											544.815	0.57979
34.3049	904				0.08883	-16.9859											544.576	0.57668
34.3383	560				0.1066	-16.9855											544.337	0.57357
34.3717	584				0.12437	-16.9852											544.098	0.57047
34.4051	497				0.14213	-16.985											543.86	0.56736
34.4385	416				0.1599	-16.9849											543.621	0.56426
34.472	385				0.1599	-16.9849											543.383	0.56116
34.5054	497				0.18105	-16.9849											543.145	0.55806
34.5388	542				0.2022	-16.9848											542.907	0.55497
34.5722	366				0.22335	-16.9847											542.67	0.55188
34.6056	332				0.2445	-16.9846											542.432	0.54879
34.6391	287				0.26565	-16.9845											542.195	0.5457
34.6725	236				0.2868	-16.9844											541.958	0.54262
34.7059	240				0.30795	-16.9843											541.721	0.53954
34.7393	256				0.3291	-16.9842											541.485	0.53646
34.7728	339				0.35025	-16.9841											541.248	0.53339
34.8062	393				0.35025	-16.9841											541.012	0.53032
34.8396	519				0.3755	-16.9841											540.776	0.52725
34.873	585				0.40075	-16.9842											540.541	0.52419
34.9065	622				0.426	-16.9842											540.305	0.52113
34.9399	431				0.45125	-16.9843											540.07	0.51808
34.9733	384				0.4765	-16.9843											539.835	0.51503
35.0067	306				0.50175	-16.9844											539.6	0.51198
35.0401	231				0.52699	-16.9844											539.365	0.50894
35.0736	186				0.55224	-16.9845											539.13	0.50591
35.107	183				0.57749	-16.9845											538.896	0.50288
35.1404	168				0.57749	-16.9845											538.662	0.49985
35.1738	201				0.59864	-16.9845											538.428	0.49683
35.2073	178				0.61979	-16.9845											538.194	0.49381
35.2407	163				0.64094	-16.9845											537.961	0.4908
35.2741	177				0.66209	-16.9845											537.728	0.4878
35.3075	178				0.68324	-16.9845											537.495	0.4848
35.3409	142				0.70439	-16.9845											537.262	0.4818
35.3744	169				0.72554	-16.9845											537.029	0.47882
35.4078	168				0.74669	-16.9845											536.797	0.47583
35.4412	187				0.76784	-16.9845											536.564	0.47286
35.4746	140				0.76784	-16.9845											536.332	0.46989
35.5081	169				0.78561	-16.9847											536.1	0.46693
35.5415	163				0.80338	-16.9849											535.869	0.46397
35.5749	163				0.82114	-16.9851											535.637	0.46102
35.6083	207				0.83891	-16.9854											535.406	0.45808
35.6418	195				0.85668	-16.9857											535.175	0.45514
35.6752	194				0.87444	-16.9861											534.944	0.45221
35.7086	192				0.89221	-16.9864											534.713	0.44929
35.742	205				0.90998	-16.9865											534.483	0.44637
35.7754	218				0.92774	-16.9862											534.252	0.44346
35.8089	191				0.92774	-16.9862											534.022	0.44056
35.8423	230				0.94889	-16.9862											533.793	0.43767
35.8757	229				0.97004	-16.9862											533.563	0.43478
35.9091	248				0.99119	-16.9863											533.333	0.4319
35.9425	229				1.01234	-16.9863											533.104	0.42903
35.976	199				1.03349	-16.9864											532.875	0.42617
36.0094	199				1.05464	-16.9864											532.646	0.42332
36.0428	200				1.07579	-16.9865											532.417	0.42047
36.0762	206				1.09694	-16.9866											532.189	0.41763
36.1097	200				1.1181	-16.9866											531.961	0.4148
36.1431	208				1.1181	-16.9866											531.732	0.41198
36.1765	245				1.14334	-16.9865											531.505	0.40916
36.2099	301				1.16859	-16.9863											531.277	0.40636
36.2434	271				1.19384	-16.9861											531.049	0.40356
36.2768	240				1.21909	-16.986											530.822	0.40077
36.3102	271				1.24434	-16.986											530.595	0.39799
36.3436	293				1.26959	-16.9859											530.368	0.39522
36.377	320				1.29484	-16.9859											530.141	0.39246
36.4105	325				1.32009	-16.9859											529.915	0.38971
36.4439	274				1.34534	-16.9859											529.688	0.38697
36.4773	261					--											529.462	0.38423
36.5107	207				#	Band-Index											529.236	0.38151
36.5442	201				1.34534	-16.9859											529.01	0.37879
36.5776	194				1.32009	-16.9859											528.785	0.37608
36.611	217				1.29484	-16.9859											528.559	0.37339
36.6444	194				1.26959	-16.9859											528.334	0.3707
36.6778	249				1.24434	-16.9859											528.109	0.36802
36.7113	259				1.21909	-16.986											527.884	0.36535
36.7447	289				1.19384	-16.9861											527.66	0.3627
36.7781	284				1.16859	-16.9863											527.435	0.36005
36.8115	246				1.14334	-16.9865											527.211	0.35741
36.845	240				1.1181	-16.9866											526.987	0.35478
36.8784	237				1.1181	-16.9866											526.763	0.35216
36.9118	230				1.09694	-16.9866											526.539	0.34955
36.9452	246				1.07579	-16.9865											526.316	0.34696
36.9787	330				1.05464	-16.9864											526.092	0.34437
37.0121	367				1.03349	-16.9864											525.869	0.34179
37.0455	365				1.01234	-16.9863											525.646	0.33922
37.0789	294				0.99119	-16.9863											525.424	0.33667
37.1123	314				0.97004	-16.9862											525.201	0.33412
37.1458	273				0.94889	-16.9862											524.979	0.33158
37.1792	237				0.92774	-16.9862											524.757	0.32906
37.2126	254				0.92774	-16.9862											524.535	0.32654
37.246	273				0.90998	-16.9859											524.313	0.32404
37.2795	263				0.89221	-16.9855											524.091	0.32155
37.3129	337				0.87444	-16.9852											523.87	0.31906
37.3463	395				0.85668	-16.985											523.649	0.31659
37.3797	300				0.83891	-16.9847											523.428	0.31413
37.4132	327				0.82114	-16.9845											523.207	0.31168
37.4466	359				0.80338	-16.9845											522.986	0.30924
37.48	375				0.78561	-16.9844											522.766	0.30681
37.5134	397				0.76784	-16.9845											522.545	0.3044
37.5468	498				0.76784	-16.9845											522.325	0.30199
37.5803	663				0.74669	-16.9845											522.105	0.2996
37.6137	634				0.72554	-16.9845											521.886	0.29721
37.6471	459				0.70439	-16.9845											521.666	0.29484
37.6805	446				0.68324	-16.9845											521.447	0.29248
37.7139	383				0.66209	-16.9845											521.227	0.29013
37.7474	292				0.64094	-16.9845											521.008	0.28779
37.7808	284				0.61979	-16.9845											520.79	0.28546
37.8142	320				0.59864	-16.9845											520.571	0.28315
37.8476	279				0.57749	-16.9845											520.352	0.28084
37.8811	285				0.57749	-16.9845											520.134	0.27855
37.9145	249				0.55224	-16.9845											519.916	0.27627
37.9479	236				0.52699	-16.9844											519.698	0.274
37.9813	241				0.50175	-16.9844											519.481	0.27174
38.0147	273				0.4765	-16.9843											519.263	0.26949
38.0482	323				0.45125	-16.9843											519.046	0.26726
38.0816	335				0.426	-16.9842											518.828	0.26503
38.115	335				0.40075	-16.9842											518.611	0.26282
38.1484	426				0.3755	-16.9841											518.395	0.26062
38.1819	486				0.35025	-16.9841											518.178	0.25843
38.2153	602				0.35025	-16.9841											517.962	0.25625
38.2487	624				0.3291	-16.9841											517.745	0.25408
38.2821	431				0.30795	-16.984											517.529	0.25193
38.3156	416				0.2868	-16.9839											517.313	0.24979
38.349	373				0.26565	-16.9839											517.098	0.24766
38.3824	254				0.2445	-16.9838											516.882	0.24554
38.4158	178				0.22335	-16.9838											516.667	0.24343
38.4492	140				0.2022	-16.9838											516.451	0.24133
38.4827	168				0.18105	-16.9838											516.236	0.23925
38.5161	145				0.1599	-16.9838											516.022	0.23718
38.5495	161				0.1599	-16.9838											515.807	0.23511
38.5829	158				0.14213	-16.9838											515.593	0.23307
38.6164	188				0.12437	-16.9839											515.378	0.23103
38.6498	178				0.1066	-16.984											515.164	0.229
38.6832	200				0.08883	-16.9842											514.95	0.22699
38.7166	195				0.07107	-16.9844											514.736	0.22499
38.7501	198				0.0533	-16.9846											514.523	0.223
38.7835	164				0.03553	-16.9849											514.309	0.22102
38.8169	186				0.01777	-16.9851											514.096	0.21905
38.8503	171				0	-16.9854											513.883	0.2171
38.8837	176					--											513.67	0.21515
38.9172	221				#	Band-Index											513.458	0.21322
38.9506	245				0	-16.9789											513.245	0.2113
38.984	304				0.01777	-16.9792											513.033	0.2094
39.0174	366				0.03553	-16.9797											512.821	0.2075
39.0508	277				0.0533	-16.9801											512.609	0.20562
39.0843	323				0.07107	-16.9805											512.397	0.20374
39.1177	429				0.08883	-16.9809											512.185	0.20188
39.1511	345				0.1066	-16.9813											511.974	0.20003
39.1845	321				0.12437	-16.9817											511.762	0.1982
39.218	290				0.14213	-16.982											511.551	0.19637
39.2514	267				0.1599	-16.9821											511.34	0.19456
39.2848	247				0.1599	-16.9821											511.129	0.19275
39.3182	210				0.18105	-16.982											510.919	0.19096
39.3516	198				0.2022	-16.982											510.708	0.18918
39.3851	283				0.22335	-16.9818											510.498	0.18742
39.4185	316				0.2445	-16.9816											510.288	0.18566
39.4519	392				0.26565	-16.9814											510.078	0.18392
39.4853	419				0.2868	-16.9811											509.868	0.18218
39.5188	514				0.30795	-16.9807											509.659	0.18046
39.5522	525				0.3291	-16.9803											509.449	0.17875
39.5856	376				0.35025	-16.9799											509.24	0.17705
39.619	351				0.35025	-16.9799											509.031	0.17537
39.6525	301				0.3755	-16.9798											508.822	0.17369
39.6859	252				0.40075	-16.9794											508.614	0.17203
39.7193	206				0.426	-16.9789											508.405	0.17038
39.7527	211				0.45125	-16.9781											508.197	0.16874
39.7861	195				0.4765	-16.9773											507.989	0.16711
39.8196	175				0.50175	-16.9764											507.781	0.16549
39.853	191				0.52699	-16.9755											507.573	0.16388
39.8864	187				0.55224	-16.9748											507.365	0.16229
39.9198	167				0.57749	-16.9745											507.157	0.1607
39.9533	157				0.57749	-16.9745											506.95	0.15913
39.9867	156				0.59864	-16.9745											506.743	0.15757
40.0201	177				0.61979	-16.9745											506.536	0.15602
40.0535	169				0.64094	-16.9745											506.329	0.15448
40.087	215				0.66209	-16.9745											506.122	0.15295
40.1204	194				0.68324	-16.9745											505.916	0.15144
40.1538	193				0.70439	-16.9745											505.71	0.14993
40.1872	172				0.72554	-16.9744											505.503	0.14843
40.2206	177				0.74669	-16.9744											505.297	0.14695
40.2541	161				0.76784	-16.9744											505.092	0.14548
40.2875	206				0.76784	-16.9744											504.886	0.14402
40.3209	228				0.78561	-16.9745											504.68	0.14257
40.3543	171				0.80338	-16.9745											504.475	0.14113
40.3877	210				0.82114	-16.9744											504.27	0.1397
40.4212	226				0.83891	-16.9742											504.065	0.13828
40.4546	266				0.85668	-16.9739											503.86	0.13687
40.488	292				0.87444	-16.9736											503.656	0.13547
40.5214	267				0.89221	-16.9732											503.451	0.13409
40.5549	332				0.90998	-16.9728											503.247	0.13271
40.5883	344				0.92774	-16.9724											503.043	0.13135
40.6217	329				0.92774	-16.9724											502.839	0.12999
40.6551	370				0.94889	-16.9724											502.635	0.12865
40.6886	378				0.97004	-16.9724											502.431	0.12732
40.722	321				0.99119	-16.9724											502.228	0.126
40.7554	372				1.01234	-16.9723											502.024	0.12468
40.7888	362				1.03349	-16.9722											501.821	0.12338
40.8222	392				1.05464	-16.9722											501.618	0.12209
40.8557	405				1.07579	-16.9721											501.415	0.12081
40.8891	382				1.09694	-16.972											501.213	0.11954
40.9225	340				1.1181	-16.9719											501.01	0.11828
40.9559	267				1.1181	-16.9719											500.808	0.11703
40.9894	281				1.14334	-16.973											500.606	0.11579
41.0228	191				1.16859	-16.9742											500.404	0.11456
41.0562	195				1.19384	-16.9752											500.202	0.11334
41.0896	193				1.21909	-16.9763											500	0.11213
41.123	191				1.24434	-16.9771											499.798	0.11093
41.1565	264				1.26959	-16.9779											499.597	0.10974
41.1899	287				1.29484	-16.9784											499.396	0.10856
41.2233	293				1.32009	-16.9788											499.195	0.10739
41.2567	277				1.34534	-16.9789											498.994	0.10623
41.2902	290					--											498.793	0.10508
41.3236	216				#	Band-Index											498.593	0.10394
41.357	224				1.34534	-16.9789											498.392	0.10281
41.3904	161				1.32009	-16.9788											498.192	0.10168
41.4239	179				1.29484	-16.9784											497.992	0.10057
41.4573	184				1.26959	-16.9779											497.792	0.09947
41.4907	164				1.24434	-16.9771											497.592	0.09838
41.5241	149				1.21909	-16.9763											497.393	0.09729
41.5575	141				1.19384	-16.9752											497.193	0.09622
41.591	150				1.16859	-16.9742											496.994	0.09515
41.6244	185				1.14334	-16.973											496.795	0.0941
41.6578	154				1.1181	-16.9719											496.596	0.09305
41.6912	171				1.1181	-16.9719											496.397	0.09202
41.7246	167				1.09694	-16.972											496.198	0.09099
41.7581	208				1.07579	-16.9721											496	0.08997
41.7915	226				1.05464	-16.9722											495.802	0.08896
41.8249	248				1.03349	-16.9722											495.604	0.08796
41.8583	201				1.01234	-16.9723											495.406	0.08697
41.8918	196				0.99119	-16.9724											495.208	0.08598
41.9252	192				0.97004	-16.9724											495.01	0.08501
41.9586	177				0.94889	-16.9724											494.812	0.08405
41.992	153				0.92774	-16.9724											494.615	0.08309
42.0254	188				0.92774	-16.9724											494.418	0.08214
42.0589	237				0.90998	-16.972											494.221	0.0812
42.0923	302				0.89221	-16.9722											494.024	0.08027
42.1257	384				0.87444	-16.9726											493.827	0.07935
42.1591	368				0.85668	-16.973											493.631	0.07844
42.1926	269				0.83891	-16.9733											493.434	0.07753
42.226	263				0.82114	-16.9737											493.238	0.07664
42.2594	258				0.80338	-16.974											493.042	0.07575
42.2928	238				0.78561	-16.9743											492.846	0.07487
42.3263	220				0.76784	-16.9744											492.65	0.074
42.3597	206				0.76784	-16.9744											492.454	0.07313
42.3931	198				0.74669	-16.9744											492.259	0.07228
42.4265	220				0.72554	-16.9744											492.063	0.07143
42.4599	172				0.70439	-16.9745											491.868	0.07059
42.4934	149				0.68324	-16.9745											491.673	0.06976
42.5268	141				0.66209	-16.9745											491.478	0.06894
42.5602	137				0.64094	-16.9745											491.284	0.06812
42.5936	158				0.61979	-16.9745											491.089	0.06732
42.6271	187				0.59864	-16.9745											490.895	0.06652
42.6605	186				0.57749	-16.9745											490.7	0.06573
42.6939	198				0.57749	-16.9745											490.506	0.06494
42.7273	223				0.55224	-16.9748											490.312	0.06417
42.7608	270				0.52699	-16.9755											490.119	0.0634
42.7942	209				0.50175	-16.9764											489.925	0.06264
42.8276	220				0.4765	-16.9773											489.731	0.06188
42.861	232				0.45125	-16.9781											489.538	0.06114
42.8944	202				0.426	-16.9789											489.345	0.0604
42.9279	167				0.40075	-16.9794											489.152	0.05967
42.9613	164				0.3755	-16.9798											488.959	0.05894
42.9947	177				0.35025	-16.9799											488.766	0.05823
43.0281	206				0.35025	-16.9799											488.574	0.05752
43.0615	209				0.3291	-16.9795											488.381	0.05681
43.095	236				0.30795	-16.9791											488.189	0.05612
43.1284	205				0.2868	-16.9786											487.997	0.05543
43.1618	237				0.26565	-16.9782											487.805	0.05475
43.1952	216				0.2445	-16.9778											487.613	0.05407
43.2287	213				0.22335	-16.9775											487.421	0.05341
43.2621	183				0.2022	-16.9772											487.23	0.05275
43.2955	188				0.18105	-16.9771											487.038	0.05209
43.3289	202				0.1599	-16.977											486.847	0.05145
43.3624	270				0.1599	-16.977											486.656	0.0508
43.3958	274				0.14213	-16.977											486.465	0.05017
43.4292	347				0.12437	-16.9771											486.275	0.04954
43.4626	452				0.1066	-16.9772											486.084	0.04892
43.496	334				0.08883	-16.9774											485.893	0.04831
43.5295	309				0.07107	-16.9776											485.703	0.0477
43.5629	396				0.0533	-16.9779											485.513	0.0471
43.5963	378				0.03553	-16.9782											485.323	0.04651
43.6297	336				0.01777	-16.9785											485.133	0.04592
43.6632	448				0	-16.9789											484.943	0.04533
43.6966	548					--											484.754	0.04476
43.73	603				#	Band-Index											484.564	0.04419
43.7634	501				0	-16.9659											484.375	0.04362
43.7968	501				0.01777	-16.9663											484.186	0.04307
43.8303	478				0.03553	-16.9667											483.997	0.04252
43.8637	431				0.0533	-16.967											483.808	0.04197
43.8971	430				0.07107	-16.9673											483.619	0.04143
43.9305	420				0.08883	-16.9676											483.431	0.0409
43.964	392				0.1066	-16.9679											483.242	0.04037
43.9974	338				0.12437	-16.9681											483.054	0.03984
44.0308	369				0.14213	-16.9682											482.866	0.03933
44.0642	453				0.1599	-16.9682											482.678	0.03882
44.0977	522				0.1599	-16.9682											482.49	0.03831
44.1311	517				0.18105	-16.9681											482.303	0.03781
44.1645	402				0.2022	-16.968											482.115	0.03732
44.1979	384				0.22335	-16.9678											481.928	0.03683
44.2313	472				0.2445	-16.9675											481.74	0.03635
44.2648	427				0.26565	-16.9671											481.553	0.03587
44.2982	334				0.2868	-16.9668											481.366	0.03539
44.3316	254				0.30795	-16.9664											481.18	0.03493
44.365	213				0.3291	-16.966											480.993	0.03447
44.3985	246				0.35025	-16.9657											480.807	0.03401
44.4319	201				0.35025	-16.9657											480.62	0.03356
44.4653	188				0.3755	-16.9657											480.434	0.03311
44.4987	196				0.40075	-16.966											480.248	0.03267
44.5322	192				0.426	-16.9664											480.062	0.03223
44.5656	184				0.45125	-16.9669											479.876	0.0318
44.599	187				0.4765	-16.9676											479.691	0.03137
44.6324	201				0.50175	-16.9683											479.505	0.03095
44.6658	216				0.52699	-16.969											479.32	0.03054
44.6993	262				0.55224	-16.9696											479.134	0.03012
44.7327	285				0.57749	-16.9699											478.949	0.02972
44.7661	293				0.57749	-16.9699											478.764	0.02931
44.7995	338				0.59864	-16.9699											478.58	0.02892
44.8329	345				0.61979	-16.9699											478.395	0.02852
44.8664	322				0.64094	-16.9699											478.211	0.02814
44.8998	277				0.66209	-16.9699											478.026	0.02775
44.9332	263				0.68324	-16.9699											477.842	0.02737
44.9666	251				0.70439	-16.9699											477.658	0.027
45.0001	220				0.72554	-16.9699											477.474	0.02663
45.0335	205				0.74669	-16.9699											477.29	0.02626
45.0669	156				0.76784	-16.9699											477.107	0.0259
45.1003	176				0.76784	-16.9699											476.923	0.02554
45.1337	186				0.78561	-16.97											476.74	0.02519
45.1672	190				0.80338	-16.9702											476.557	0.02484
45.2006	198				0.82114	-16.9704											476.373	0.02449
45.234	156				0.83891	-16.9706											476.19	0.02415
45.2674	190				0.85668	-16.9709											476.008	0.02382
45.3009	192				0.87444	-16.9713											475.825	0.02348
45.3343	191				0.89221	-16.9716											475.642	0.02316
45.3677	176				0.90998	-16.9718											475.46	0.02283
45.4011	199				0.92774	-16.9714											475.278	0.02251
45.4346	180				0.92774	-16.9714											475.096	0.0222
45.468	176				0.94889	-16.9714											474.914	0.02188
45.5014	175				0.97004	-16.9714											474.732	0.02157
45.5348	156				0.99119	-16.9715											474.55	0.02127
45.5682	155				1.01234	-16.9715											474.369	0.02097
45.6017	140				1.03349	-16.9716											474.187	0.02067
45.6351	179				1.05464	-16.9716											474.006	0.02038
45.6685	172				1.07579	-16.9717											473.825	0.02009
45.7019	164				1.09694	-16.9718											473.644	0.0198
45.7354	218				1.1181	-16.9719											473.463	0.01952
45.7688	223				1.1181	-16.9719											473.282	0.01924
45.8022	228				1.14334	-16.9708											473.102	0.01896
45.8356	209				1.16859	-16.9698											472.921	0.01869
45.8691	176				1.19384	-16.9688											472.741	0.01842
45.9025	177				1.21909	-16.9679											472.561	0.01815
45.9359	158				1.24434	-16.9672											472.381	0.01789
45.9693	146				1.26959	-16.9666											472.201	0.01763
46.0027	157				1.29484	-16.9662											472.021	0.01738
46.0362	143				1.32009	-16.966											471.842	0.01712
46.0696	137				1.34534	-16.9659											471.662	0.01687
46.103	156					--											471.483	0.01663
46.1364	175				#	Band-Index											471.304	0.01639
46.1698	160				1.34534	-16.9659											471.125	0.01615
46.2033	156				1.32009	-16.966											470.946	0.01591
46.2367	167				1.29484	-16.9662											470.767	0.01568
46.2701	146				1.26959	-16.9666											470.588	0.01544
46.3035	158				1.24434	-16.9672											470.41	0.01522
46.337	170				1.21909	-16.9679											470.231	0.01499
46.3704	178				1.19384	-16.9688											470.053	0.01477
46.4038	167				1.16859	-16.9698											469.875	0.01455
46.4372	154				1.14334	-16.9708											469.697	0.01434
46.4706	184				1.1181	-16.9719											469.519	0.01412
46.5041	183				1.1181	-16.9719											469.341	0.01391
46.5375	233				1.09694	-16.9718											469.164	0.0137
46.5709	261				1.07579	-16.9717											468.986	0.0135
46.6043	229				1.05464	-16.9716											468.809	0.0133
46.6378	169				1.03349	-16.9716											468.632	0.0131
46.6712	195				1.01234	-16.9715											468.455	0.0129
46.7046	234				0.99119	-16.9715											468.278	0.01271
46.738	220				0.97004	-16.9714											468.101	0.01252
46.7715	215				0.94889	-16.9714											467.925	0.01233
46.8049	238				0.92774	-16.9714											467.748	0.01214
46.8383	339				0.92774	-16.9714											467.572	0.01196
46.8717	370				0.90998	-16.971											467.395	0.01177
46.9051	375				0.89221	-16.9707											467.219	0.0116
46.9386	336				0.87444	-16.9704											467.043	0.01142
46.972	322				0.85668	-16.9702											466.867	0.01124
47.0054	346				0.83891	-16.97											466.692	0.01107
47.0388	282				0.82114	-16.9699											466.516	0.0109
47.0723	244				0.80338	-16.9699											466.341	0.01074
47.1057	223				0.78561	-16.9699											466.165	0.01057
47.1391	264				0.76784	-16.9699											465.99	0.01041
47.1725	229				0.76784	-16.9699											465.815	0.01025
47.206	199				0.74669	-16.9699											465.64	0.01009
47.2394	169				0.72554	-16.9699											465.465	0.00993
47.2728	176				0.70439	-16.9699											465.291	0.00978
47.3062	198				0.68324	-16.9699											465.116	0.00963
47.3396	169				0.66209	-16.9699											464.942	0.00948
47.3731	145				0.64094	-16.9699											464.768	0.00933
47.4065	156				0.61979	-16.9699											464.593	0.00919
47.4399	105				0.59864	-16.9699											464.419	0.00904
47.4733	148				0.57749	-16.9699											464.246	0.0089
47.5067	135				0.57749	-16.9699											464.072	0.00876
47.5402	130				0.55224	-16.9696											463.898	0.00862
47.5736	127				0.52699	-16.969											463.725	0.00849
47.607	148				0.50175	-16.9683											463.551	0.00835
47.6404	149				0.4765	-16.9676											463.378	0.00822
47.6739	157				0.45125	-16.9669											463.205	0.00809
47.7073	133				0.426	-16.9664											463.032	0.00796
47.7407	157				0.40075	-16.966											462.859	0.00784
47.7741	133				0.3755	-16.9657											462.687	0.00771
47.8076	158				0.35025	-16.9657											462.514	0.00759
47.841	172				0.35025	-16.9657											462.342	0.00747
47.8744	176				0.3291	-16.9653											462.169	0.00735
47.9078	193				0.30795	-16.965											461.997	0.00723
47.9412	168				0.2868	-16.9647											461.825	0.00712
47.9747	207				0.26565	-16.9645											461.653	0.007
48.0081	218				0.2445	-16.9643											461.481	0.00689
48.0415	244				0.22335	-16.9641											461.31	0.00678
48.0749	221				0.2022	-16.964											461.138	0.00667
48.1084	241				0.18105	-16.9639											460.967	0.00656
48.1418	308				0.1599	-16.9639											460.795	0.00646
48.1752	313				0.1599	-16.9639											460.624	0.00635
48.2086	307				0.14213	-16.9639											460.453	0.00625
48.242	264				0.12437	-16.964											460.282	0.00615
48.2755	278				0.1066	-16.9642											460.111	0.00605
48.3089	277				0.08883	-16.9643											459.941	0.00595
48.3423	240				0.07107	-16.9646											459.77	0.00585
48.3757	208				0.0533	-16.9649											459.6	0.00576
48.4092	203				0.03553	-16.9652											459.429	0.00566
48.4426	233				0.01777	-16.9656											459.259	0.00557
48.476	258				0	-16.9659											459.089	0.00548
48.5094	251					--											458.919	0.00539
48.5429	225				#	Band-Index											458.75	0.0053
48.5763	220				0	-16.7872											458.58	0.00521
48.6097	193				0.01777	-16.7873											458.41	0.00513
48.6431	182				0.03553	-16.7873											458.241	0.00504
48.6765	172				0.0533	-16.7872											458.072	0.00496
48.71	182				0.07107	-16.7872											457.903	0.00487
48.7434	202				0.08883	-16.787											457.733	0.00479
48.7768	198				0.1066	-16.7869											457.565	0.00471
48.8102	185				0.12437	-16.7868											457.396	0.00464
48.8436	168				0.14213	-16.7867											457.227	0.00456
48.8771	163				0.1599	-16.7867											457.059	0.00448
48.9105	187				0.1599	-16.7867											456.89	0.00441
48.9439	167				0.18105	-16.7867											456.722	0.00433
48.9773	134				0.2022	-16.7866											456.554	0.00426
49.0108	177				0.22335	-16.7864											456.386	0.00419
49.0442	169				0.2445	-16.7862											456.218	0.00412
49.0776	207				0.26565	-16.7859											456.05	0.00405
49.111	193				0.2868	-16.7856											455.882	0.00398
49.1444	175				0.30795	-16.7852											455.715	0.00391
49.1779	198				0.3291	-16.7847											455.547	0.00385
49.2113	157				0.35025	-16.7843											455.38	0.00378
49.2447	188				0.35025	-16.7843											455.213	0.00372
49.2781	158				0.3755	-16.7843											455.046	0.00365
49.3116	171				0.40075	-16.7844											454.879	0.00359
49.345	170				0.426	-16.7845											454.712	0.00353
49.3784	195				0.45125	-16.7845											454.545	0.00347
49.4118	217				0.4765	-16.7844											454.379	0.00341
49.4453	232				0.50175	-16.7842											454.212	0.00335
49.4787	211				0.52699	-16.7841											454.046	0.00329
49.5121	169				0.55224	-16.7839											453.88	0.00324
49.5455	206				0.57749	-16.7839											453.714	0.00318
49.5789	238				0.57749	-16.7839											453.548	0.00312
49.6124	211				0.59864	-16.7839											453.382	0.00307
49.6458	177				0.61979	-16.7838											453.216	0.00302
49.6792	171				0.64094	-16.7837											453.051	0.00297
49.7126	161				0.66209	-16.7836											452.885	0.00291
49.7461	191				0.68324	-16.7835											452.72	0.00286
49.7795	231				0.70439	-16.7833											452.555	0.00281
49.8129	178				0.72554	-16.7832											452.39	0.00276
49.8463	158				0.74669	-16.7831											452.225	0.00272
49.8798	183				0.76784	-16.7831											452.06	0.00267
49.9132	200				0.76784	-16.7831											451.895	0.00262
49.9466	180				0.78561	-16.7835											451.73	0.00258
49.98	165				0.80338	-16.7838											451.566	0.00253
					0.82114	-16.784											451.402	0.00249
					0.83891	-16.784											451.237	0.00244
					0.85668	-16.784											451.073	0.0024
					0.87444	-16.7838											450.909	0.00236
					0.89221	-16.7836											450.745	0.00231
					0.90998	-16.7832											450.581	0.00227
					0.92774	-16.7828											450.418	0.00223
					0.92774	-16.7828											450.254	0.00219
					0.94889	-16.7828											450.091	0.00215
					0.97004	-16.7828											449.927	0.00212
					0.99119	-16.7827											449.764	0.00208
					1.01234	-16.7825											449.601	0.00204
					1.03349	-16.7823											449.438	0.002
					1.05464	-16.7821											449.275	0.00197
					1.07579	-16.7819											449.113	0.00193
					1.09694	-16.7816											448.95	0.0019
					1.1181	-16.7813											448.788	0.00186
					1.1181	-16.7813											448.625	0.00183
					1.14334	-16.7822											448.463	0.0018
					1.16859	-16.783											448.301	0.00176
					1.19384	-16.7839											448.139	0.00173
					1.21909	-16.7847											447.977	0.0017
					1.24434	-16.7855											447.815	0.00167
					1.26959	-16.7861											447.653	0.00164
					1.29484	-16.7865											447.492	0.00161
					1.32009	-16.7868											447.33	0.00158
					1.34534	-16.7869											447.169	0.00155
						--											447.008	0.00152
					#	Band-Index											446.847	0.00149
					1.34534	-16.7869											446.686	0.00147
					1.32009	-16.7868											446.525	0.00144
					1.29484	-16.7865											446.364	0.00141
					1.26959	-16.7861											446.204	0.00139
					1.24434	-16.7855											446.043	0.00136
					1.21909	-16.7847											445.883	0.00134
					1.19384	-16.7839											445.723	0.00131
					1.16859	-16.783											445.562	0.00129
					1.14334	-16.7822											445.402	0.00126
					1.1181	-16.7813											445.242	0.00124
					1.1181	-16.7813											445.083	0.00122
					1.09694	-16.7816											444.923	0.00119
					1.07579	-16.7819											444.763	0.00117
					1.05464	-16.7821											444.604	0.00115
					1.03349	-16.7823											444.444	0.00113
					1.01234	-16.7825											444.285	0.00111
					0.99119	-16.7827											444.126	0.00109
					0.97004	-16.7828											443.967	0.00107
					0.94889	-16.7828											443.808	0.00105
					0.92774	-16.7828											443.649	0.00103
					0.92774	-16.7828											443.491	0.00101
					0.90998	-16.7824											443.332	0.000987995
					0.89221	-16.7819											443.174	0.000969282
					0.87444	-16.7814											443.015	0.000950899
					0.85668	-16.781											442.857	0.00093284
					0.83891	-16.7808											442.699	0.0009151
					0.82114	-16.7814											442.541	0.000897674
					0.80338	-16.782											442.383	0.000880556
					0.78561	-16.7826											442.225	0.000863742
					0.76784	-16.7831											442.068	0.000847226
					0.76784	-16.7831											441.91	0.000831004
					0.74669	-16.7831											441.753	0.000815072
					0.72554	-16.7832											441.595	0.000799424
					0.70439	-16.7833											441.438	0.000784055
					0.68324	-16.7835											441.281	0.000768962
					0.66209	-16.7836											441.124	0.000754139
					0.64094	-16.7837											440.967	0.000739583
					0.61979	-16.7838											440.811	0.000725288
					0.59864	-16.7839											440.654	0.000711251
					0.57749	-16.7839											440.497	0.000697468
					0.57749	-16.7839											440.341	0.000683933
					0.55224	-16.7839											440.185	0.000670643
					0.52699	-16.7841											440.028	0.000657594
					0.50175	-16.7842											439.872	0.000644782
					0.4765	-16.7844											439.716	0.000632203
					0.45125	-16.7845											439.56	0.000619853
					0.426	-16.7845											439.405	0.000607729
					0.40075	-16.7844											439.249	0.000595825
					0.3755	-16.7843											439.093	0.00058414
					0.35025	-16.7843											438.938	0.000572668
					0.35025	-16.7843											438.783	0.000561407
					0.3291	-16.7838											438.628	0.000550353
					0.30795	-16.7835											438.472	0.000539502
					0.2868	-16.7838											438.317	0.000528852
					0.26565	-16.7839											438.163	0.000518397
					0.2445	-16.7841											438.008	0.000508137
					0.22335	-16.7842											437.853	0.000498066
					0.2022	-16.7843											437.699	0.000488181
					0.18105	-16.7843											437.544	0.000478481
					0.1599	-16.7844											437.39	0.000468961
					0.1599	-16.7844											437.236	0.000459618
					0.14213	-16.7845											437.081	0.000450449
					0.12437	-16.7848											436.927	0.000441451
					0.1066	-16.7852											436.774	0.000432622
					0.08883	-16.7856											436.62	0.000423958
					0.07107	-16.7861											436.466	0.000415457
					0.0533	-16.7864											436.312	0.000407116
					0.03553	-16.7868											436.159	0.000398931
					0.01777	-16.787											436.006	0.000390901
					0	-16.7872											435.852	0.000383022
						--											435.699	0.000375292
					#	Band-Index											435.546	0.000367709
					0	-16.7773											435.393	0.000360269
					0.01777	-16.7775											435.24	0.00035297
					0.03553	-16.7778											435.088	0.00034581
					0.0533	-16.7781											434.935	0.000338787
					0.07107	-16.7785											434.783	0.000331897
					0.08883	-16.779											434.63	0.000325139
					0.1066	-16.7795											434.478	0.00031851
					0.12437	-16.7799											434.326	0.000312008
					0.14213	-16.7802											434.174	0.00030563
					0.1599	-16.7803											434.022	0.000299375
					0.1599	-16.7803											433.87	0.000293241
					0.18105	-16.7804											433.718	0.000287224
					0.2022	-16.7807											433.566	0.000281324
					0.22335	-16.781											433.415	0.000275537
					0.2445	-16.7815											433.263	0.000269863
					0.26565	-16.7821											433.112	0.000264298
					0.2868	-16.7826											432.961	0.000258841
					0.30795	-16.7832											432.81	0.00025349
					0.3291	-16.7833											432.659	0.000248243
					0.35025	-16.783											432.508	0.000243099
					0.35025	-16.783											432.357	0.000238055
					0.3755	-16.7828											432.206	0.000233109
					0.40075	-16.7823											432.056	0.00022826
					0.426	-16.7816											431.905	0.000223506
					0.45125	-16.7808											431.755	0.000218845
					0.4765	-16.7799											431.605	0.000214276
					0.50175	-16.779											431.454	0.000209796
					0.52699	-16.7781											431.304	0.000205405
					0.55224	-16.7774											431.154	0.000201101
					0.57749	-16.777											431.005	0.000196881
					0.57749	-16.777											430.855	0.000192745
					0.59864	-16.7772											430.705	0.000188691
					0.61979	-16.7777											430.556	0.000184717
					0.64094	-16.7782											430.406	0.000180822
					0.66209	-16.7786											430.257	0.000177005
					0.68324	-16.7791											430.108	0.000173263
					0.70439	-16.7794
					0.72554	-16.7797
					0.74669	-16.7799
					0.76784	-16.78
					0.76784	-16.78
					0.78561	-16.78
					0.80338	-16.7801
					0.82114	-16.7803
					0.83891	-16.7806
					0.85668	-16.7801
					0.87444	-16.7796
					0.89221	-16.7792
					0.90998	-16.779
					0.92774	-16.7788
					0.92774	-16.7788
					0.94889	-16.7789
					0.97004	-16.7791
					0.99119	-16.7793
					1.01234	-16.7796
					1.03349	-16.7799
					1.05464	-16.7803
					1.07579	-16.7806
					1.09694	-16.781
					1.1181	-16.7813
					1.1181	-16.7813
					1.14334	-16.7805
					1.16859	-16.78
					1.19384	-16.7797
					1.21909	-16.7796
					1.24434	-16.7796
					1.26959	-16.7798
					1.29484	-16.7799
					1.32009	-16.78
					1.34534	-16.7801
						--
					#	Band-Index
					1.34534	-16.7801
					1.32009	-16.78
					1.29484	-16.7799
					1.26959	-16.7798
					1.24434	-16.7796
					1.21909	-16.7796
					1.19384	-16.7797
					1.16859	-16.78
					1.14334	-16.7805
					1.1181	-16.7813
					1.1181	-16.7813
					1.09694	-16.781
					1.07579	-16.7806
					1.05464	-16.7803
					1.03349	-16.7799
					1.01234	-16.7796
					0.99119	-16.7793
					0.97004	-16.7791
					0.94889	-16.7789
					0.92774	-16.7788
					0.92774	-16.7788
					0.90998	-16.7789
					0.89221	-16.7791
					0.87444	-16.7795
					0.85668	-16.7797
					0.83891	-16.7798
					0.82114	-16.7799
					0.80338	-16.78
					0.78561	-16.78
					0.76784	-16.78
					0.76784	-16.78
					0.74669	-16.7799
					0.72554	-16.7797
					0.70439	-16.7794
					0.68324	-16.7791
					0.66209	-16.7786
					0.64094	-16.7782
					0.61979	-16.7777
					0.59864	-16.7772
					0.57749	-16.777
					0.57749	-16.777
					0.55224	-16.7774
					0.52699	-16.7781
					0.50175	-16.779
					0.4765	-16.7799
					0.45125	-16.7808
					0.426	-16.7816
					0.40075	-16.7823
					0.3755	-16.7828
					0.35025	-16.783
					0.35025	-16.783
					0.3291	-16.7827
					0.30795	-16.7823
					0.2868	-16.7819
					0.26565	-16.7815
					0.2445	-16.7811
					0.22335	-16.7807
					0.2022	-16.7803
					0.18105	-16.78
					0.1599	-16.7798
					0.1599	-16.7798
					0.14213	-16.7798
					0.12437	-16.7796
					0.1066	-16.7793
					0.08883	-16.7788
					0.07107	-16.7783
					0.0533	-16.7776
					0.03553	-16.7771
					0.01777	-16.7772
					0	-16.7773
						--
					#	Band-Index
					0	-16.7754
					0.01777	-16.7762
					0.03553	-16.7769
					0.0533	-16.7771
					0.07107	-16.7772
					0.08883	-16.7773
					0.1066	-16.7774
					0.12437	-16.7775
					0.14213	-16.7776
					0.1599	-16.7776
					0.1599	-16.7776
					0.18105	-16.7774
					0.2022	-16.7771
					0.22335	-16.7766
					0.2445	-16.7761
					0.26565	-16.7755
					0.2868	-16.7749
					0.30795	-16.7744
					0.3291	-16.7738
					0.35025	-16.7733
					0.35025	-16.7733
					0.3755	-16.7734
					0.40075	-16.7736
					0.426	-16.7738
					0.45125	-16.7742
					0.4765	-16.7746
					0.50175	-16.775
					0.52699	-16.7754
					0.55224	-16.7759
					0.57749	-16.7761
					0.57749	-16.7761
					0.59864	-16.7759
					0.61979	-16.7754
					0.64094	-16.775
					0.66209	-16.7745
					0.68324	-16.774
					0.70439	-16.7736
					0.72554	-16.7733
					0.74669	-16.7731
					0.76784	-16.773
					0.76784	-16.773
					0.78561	-16.7731
					0.80338	-16.7731
					0.82114	-16.7732
					0.83891	-16.7733
					0.85668	-16.7735
					0.87444	-16.774
					0.89221	-16.7744
					0.90998	-16.7746
					0.92774	-16.7746
					0.92774	-16.7746
					0.94889	-16.7745
					0.97004	-16.7743
					0.99119	-16.7741
					1.01234	-16.7738
					1.03349	-16.7735
					1.05464	-16.7731
					1.07579	-16.7727
					1.09694	-16.7724
					1.1181	-16.7721
					1.1181	-16.7721
					1.14334	-16.7724
					1.16859	-16.7726
					1.19384	-16.7726
					1.21909	-16.7723
					1.24434	-16.772
					1.26959	-16.7716
					1.29484	-16.7712
					1.32009	-16.771
					1.34534	-16.7709
						--
					#	Band-Index
					1.34534	-16.7709
					1.32009	-16.771
					1.29484	-16.7712
					1.26959	-16.7716
					1.24434	-16.772
					1.21909	-16.7723
					1.19384	-16.7726
					1.16859	-16.7726
					1.14334	-16.7724
					1.1181	-16.7721
					1.1181	-16.7721
					1.09694	-16.7724
					1.07579	-16.7727
					1.05464	-16.7731
					1.03349	-16.7735
					1.01234	-16.7738
					0.99119	-16.7741
					0.97004	-16.7743
					0.94889	-16.7745
					0.92774	-16.7746
					0.92774	-16.7746
					0.90998	-16.7744
					0.89221	-16.7741
					0.87444	-16.7738
					0.85668	-16.7735
					0.83891	-16.7729
					0.82114	-16.7727
					0.80338	-16.7729
					0.78561	-16.773
					0.76784	-16.773
					0.76784	-16.773
					0.74669	-16.7731
					0.72554	-16.7733
					0.70439	-16.7736
					0.68324	-16.774
					0.66209	-16.7745
					0.64094	-16.775
					0.61979	-16.7754
					0.59864	-16.7759
					0.57749	-16.7761
					0.57749	-16.7761
					0.55224	-16.7759
					0.52699	-16.7754
					0.50175	-16.775
					0.4765	-16.7746
					0.45125	-16.7742
					0.426	-16.7738
					0.40075	-16.7736
					0.3755	-16.7734
					0.35025	-16.7733
					0.35025	-16.7733
					0.3291	-16.7729
					0.30795	-16.7724
					0.2868	-16.772
					0.26565	-16.7717
					0.2445	-16.7714
					0.22335	-16.7712
					0.2022	-16.771
					0.18105	-16.7709
					0.1599	-16.7709
					0.1599	-16.7709
					0.14213	-16.771
					0.12437	-16.7712
					0.1066	-16.7715
					0.08883	-16.772
					0.07107	-16.7725
					0.0533	-16.7732
					0.03553	-16.7739
					0.01777	-16.7746
					0	-16.7754
						--
					#	Band-Index
					0	-16.7666
					0.01777	-16.7674
					0.03553	-16.768
					0.0533	-16.7687
					0.07107	-16.7693
					0.08883	-16.7698
					0.1066	-16.7702
					0.12437	-16.7705
					0.14213	-16.7707
					0.1599	-16.7708
					0.1599	-16.7708
					0.18105	-16.7707
					0.2022	-16.7704
					0.22335	-16.7699
					0.2445	-16.7693
					0.26565	-16.7687
					0.2868	-16.768
					0.30795	-16.7673
					0.3291	-16.7666
					0.35025	-16.7659
					0.35025	-16.7659
					0.3755	-16.766
					0.40075	-16.7662
					0.426	-16.7666
					0.45125	-16.7672
					0.4765	-16.7678
					0.50175	-16.7684
					0.52699	-16.769
					0.55224	-16.7695
					0.57749	-16.7696
					0.57749	-16.7696
					0.59864	-16.7696
					0.61979	-16.7697
					0.64094	-16.7698
					0.66209	-16.7699
					0.68324	-16.7701
					0.70439	-16.7702
					0.72554	-16.7704
					0.74669	-16.7705
					0.76784	-16.7705
					0.76784	-16.7705
					0.78561	-16.771
					0.80338	-16.7716
					0.82114	-16.7722
					0.83891	-16.7725
					0.85668	-16.7721
					0.87444	-16.7717
					0.89221	-16.7713
					0.90998	-16.7709
					0.92774	-16.7704
					0.92774	-16.7704
					0.94889	-16.7705
					0.97004	-16.7705
					0.99119	-16.7706
					1.01234	-16.7708
					1.03349	-16.771
					1.05464	-16.7712
					1.07579	-16.7715
					1.09694	-16.7717
					1.1181	-16.7721
					1.1181	-16.7721
					1.14334	-16.7716
					1.16859	-16.771
					1.19384	-16.7705
					1.21909	-16.77
					1.24434	-16.7695
					1.26959	-16.7692
					1.29484	-16.7689
					1.32009	-16.7688
					1.34534	-16.7687
						--
					#	Band-Index
					1.34534	-16.7687
					1.32009	-16.7688
					1.29484	-16.7689
					1.26959	-16.7692
					1.24434	-16.7695
					1.21909	-16.77
					1.19384	-16.7705
					1.16859	-16.771
					1.14334	-16.7716
					1.1181	-16.7721
					1.1181	-16.7721
					1.09694	-16.7717
					1.07579	-16.7715
					1.05464	-16.7712
					1.03349	-16.771
					1.01234	-16.7708
					0.99119	-16.7706
					0.97004	-16.7705
					0.94889	-16.7705
					0.92774	-16.7704
					0.92774	-16.7704
					0.90998	-16.7701
					0.89221	-16.7698
					0.87444	-16.7696
					0.85668	-16.7695
					0.83891	-16.7695
					0.82114	-16.7696
					0.80338	-16.7698
					0.78561	-16.7701
					0.76784	-16.7705
					0.76784	-16.7705
					0.74669	-16.7705
					0.72554	-16.7704
					0.70439	-16.7702
					0.68324	-16.7701
					0.66209	-16.7699
					0.64094	-16.7698
					0.61979	-16.7697
					0.59864	-16.7696
					0.57749	-16.7696
					0.57749	-16.7696
					0.55224	-16.7695
					0.52699	-16.769
					0.50175	-16.7684
					0.4765	-16.7678
					0.45125	-16.7672
					0.426	-16.7666
					0.40075	-16.7662
					0.3755	-16.766
					0.35025	-16.7659
					0.35025	-16.7659
					0.3291	-16.7653
					0.30795	-16.7646
					0.2868	-16.7641
					0.26565	-16.7636
					0.2445	-16.7632
					0.22335	-16.7629
					0.2022	-16.7627
					0.18105	-16.7626
					0.1599	-16.7625
					0.1599	-16.7625
					0.14213	-16.7626
					0.12437	-16.7628
					0.1066	-16.7631
					0.08883	-16.7635
					0.07107	-16.764
					0.0533	-16.7646
					0.03553	-16.7652
					0.01777	-16.7659
					0	-16.7666
						--
					#	Band-Index
					0	-15.6484
					0.01777	-15.6488
					0.03553	-15.6493
					0.0533	-15.6497
					0.07107	-15.6501
					0.08883	-15.6505
					0.1066	-15.6508
					0.12437	-15.6509
					0.14213	-15.6511
					0.1599	-15.6511
					0.1599	-15.6511
					0.18105	-15.651
					0.2022	-15.6507
					0.22335	-15.6503
					0.2445	-15.6496
					0.26565	-15.6488
					0.2868	-15.6479
					0.30795	-15.6468
					0.3291	-15.6456
					0.35025	-15.6444
					0.35025	-15.6444
					0.3755	-15.6444
					0.40075	-15.6442
					0.426	-15.644
					0.45125	-15.6437
					0.4765	-15.6433
					0.50175	-15.6429
					0.52699	-15.6425
					0.55224	-15.6423
					0.57749	-15.6422
					0.57749	-15.6422
					0.59864	-15.6422
					0.61979	-15.6423
					0.64094	-15.6425
					0.66209	-15.6427
					0.68324	-15.6429
					0.70439	-15.6431
					0.72554	-15.6432
					0.74669	-15.6433
					0.76784	-15.6434
					0.76784	-15.6434
					0.78561	-15.6434
					0.80338	-15.6433
					0.82114	-15.643
					0.83891	-15.6427
					0.85668	-15.6422
					0.87444	-15.6416
					0.89221	-15.641
					0.90998	-15.6403
					0.92774	-15.6396
					0.92774	-15.6396
					0.94889	-15.6395
					0.97004	-15.6394
					0.99119	-15.6392
					1.01234	-15.639
					1.03349	-15.6387
					1.05464	-15.6385
					1.07579	-15.6383
					1.09694	-15.6381
					1.1181	-15.638
					1.1181	-15.638
					1.14334	-15.6386
					1.16859	-15.6392
					1.19384	-15.6399
					1.21909	-15.6406
					1.24434	-15.6411
					1.26959	-15.6416
					1.29484	-15.6419
					1.32009	-15.642
					1.34534	-15.6419
						--
					#	Band-Index
					1.34534	-15.6419
					1.32009	-15.642
					1.29484	-15.6419
					1.26959	-15.6416
					1.24434	-15.6411
					1.21909	-15.6406
					1.19384	-15.6399
					1.16859	-15.6392
					1.14334	-15.6385
					1.1181	-15.638
					1.1181	-15.638
					1.09694	-15.6381
					1.07579	-15.6383
					1.05464	-15.6385
					1.03349	-15.6387
					1.01234	-15.639
					0.99119	-15.6392
					0.97004	-15.6394
					0.94889	-15.6395
					0.92774	-15.6396
					0.92774	-15.6396
					0.90998	-15.6401
					0.89221	-15.6406
					0.87444	-15.6412
					0.85668	-15.6417
					0.83891	-15.6422
					0.82114	-15.6426
					0.80338	-15.643
					0.78561	-15.6432
					0.76784	-15.6434
					0.76784	-15.6434
					0.74669	-15.6433
					0.72554	-15.6432
					0.70439	-15.6431
					0.68324	-15.6429
					0.66209	-15.6427
					0.64094	-15.6425
					0.61979	-15.6423
					0.59864	-15.6422
					0.57749	-15.6422
					0.57749	-15.6422
					0.55224	-15.6423
					0.52699	-15.6425
					0.50175	-15.6429
					0.4765	-15.6433
					0.45125	-15.6437
					0.426	-15.644
					0.40075	-15.6442
					0.3755	-15.6444
					0.35025	-15.6444
					0.35025	-15.6444
					0.3291	-15.6432
					0.30795	-15.6419
					0.2868	-15.6428
					0.26565	-15.6436
					0.2445	-15.6443
					0.22335	-15.6448
					0.2022	-15.6452
					0.18105	-15.6455
					0.1599	-15.6456
					0.1599	-15.6456
					0.14213	-15.6456
					0.12437	-15.6457
					0.1066	-15.6459
					0.08883	-15.6462
					0.07107	-15.6465
					0.0533	-15.647
					0.03553	-15.6474
					0.01777	-15.6479
					0	-15.6484
						--
					#	Band-Index
					0	-15.6337
					0.01777	-15.6342
					0.03553	-15.6347
					0.0533	-15.6351
					0.07107	-15.6356
					0.08883	-15.6359
					0.1066	-15.6362
					0.12437	-15.6364
					0.14213	-15.6366
					0.1599	-15.6366
					0.1599	-15.6366
					0.18105	-15.6368
					0.2022	-15.6372
					0.22335	-15.6378
					0.2445	-15.6386
					0.26565	-15.6396
					0.2868	-15.6408
					0.30795	-15.6419
					0.3291	-15.641
					0.35025	-15.64
					0.35025	-15.64
					0.3755	-15.6399
					0.40075	-15.6395
					0.426	-15.6389
					0.45125	-15.6381
					0.4765	-15.6372
					0.50175	-15.6364
					0.52699	-15.6356
					0.55224	-15.6352
					0.57749	-15.6351
					0.57749	-15.6351
					0.59864	-15.6352
					0.61979	-15.6354
					0.64094	-15.6357
					0.66209	-15.6361
					0.68324	-15.6364
					0.70439	-15.6366
					0.72554	-15.6368
					0.74669	-15.6369
					0.76784	-15.637
					0.76784	-15.637
					0.78561	-15.6372
					0.80338	-15.6375
					0.82114	-15.6377
					0.83891	-15.6379
					0.85668	-15.6381
					0.87444	-15.6384
					0.89221	-15.6387
					0.90998	-15.6391
					0.92774	-15.6395
					0.92774	-15.6395
					0.94889	-15.6395
					0.97004	-15.6394
					0.99119	-15.6392
					1.01234	-15.639
					1.03349	-15.6387
					1.05464	-15.6385
					1.07579	-15.6382
					1.09694	-15.6381
					1.1181	-15.638
					1.1181	-15.638
					1.14334	-15.6378
					1.16859	-15.638
					1.19384	-15.6385
					1.21909	-15.6392
					1.24434	-15.64
					1.26959	-15.6407
					1.29484	-15.6412
					1.32009	-15.6417
					1.34534	-15.6419
						--
					#	Band-Index
					1.34534	-15.6419
					1.32009	-15.6417
					1.29484	-15.6412
					1.26959	-15.6407
					1.24434	-15.64
					1.21909	-15.6392
					1.19384	-15.6385
					1.16859	-15.638
					1.14334	-15.6378
					1.1181	-15.638
					1.1181	-15.638
					1.09694	-15.6381
					1.07579	-15.6382
					1.05464	-15.6385
					1.03349	-15.6387
					1.01234	-15.639
					0.99119	-15.6392
					0.97004	-15.6394
					0.94889	-15.6395
					0.92774	-15.6395
					0.92774	-15.6395
					0.90998	-15.6388
					0.89221	-15.638
					0.87444	-15.6374
					0.85668	-15.6369
					0.83891	-15.6365
					0.82114	-15.6364
					0.80338	-15.6365
					0.78561	-15.6367
					0.76784	-15.637
					0.76784	-15.637
					0.74669	-15.6369
					0.72554	-15.6368
					0.70439	-15.6366
					0.68324	-15.6364
					0.66209	-15.6361
					0.64094	-15.6357
					0.61979	-15.6354
					0.59864	-15.6352
					0.57749	-15.6351
					0.57749	-15.6351
					0.55224	-15.6352
					0.52699	-15.6356
					0.50175	-15.6364
					0.4765	-15.6372
					0.45125	-15.6381
					0.426	-15.6389
					0.40075	-15.6395
					0.3755	-15.6399
					0.35025	-15.64
					0.35025	-15.64
[truncated: 46,963 more rows]

## Sheet: Fig. 2
Fig. 2a																					Fig. 2b			Fig. 2c			Fig. 2e																			Fig. 2h
25 oC (a.u.)		60 oC (a.u.)		90 oC (a.u.)		110 oC (a.u.)		125 oC (a.u.)		135 oC (a.u.)		145 oC (a.u.)		160 oC (a.u.)		α-ETP2SbCl5 simulation		β-ETP2SbCl5 simulation			TGA profile			DSC profile			TRPL spectra																			PL spectra
2-Theta (degree)	Intensity (a.u.)	2-Theta (degree)	Intensity (a.u.)	2-Theta (degree)	Intensity (a.u.)	2-Theta (degree)	Intensity (a.u.)	2-Theta (degree)	Intensity (a.u.)	2-Theta (degree)	Intensity (a.u.)	2-Theta (degree)	Intensity (a.u.)	2-Theta (degree)	Intensity (a.u.)	2-Theta (degree)	Intensity (a.u.)	2-Theta (degree)	Intensity (a.u.)		T (oC)	Intensity (a.u.)		T (oC)	Intensity (a.u.)		λ (nm)	0 μs	1 μs	2 μs	3 μs	4 μs	5 μs	6 μs	7 μs	8 μs	9 μs	10 μs	12 μs	14 μs	18 μs	22 μs	26 μs	30 μs		λ (nm)	α (a.u.)	λ (nm)	β (a.u.)
10	331	10	363	10	352	10	331	10	309	10	313	10.0067	557	10	178	10.8116	0.7582	10.1549	1.45963		32.188	99.9829		32.188	-25.0117		500	3026.1	2451.18	1915.28	1550.48	1265.74	983.323	737.169	622.727	529.762	424.182	355.824	241.244	193.335	122.84	114.349	54.2748	35.8713		430	0.000434948	450	0
10.01	328	10.01	367	10.01	351	10.01	333	10.01	306	10.01	312	10.0401	519	10.01	185	10.8379	0.37927	10.1796	0.72652		32.17	99.9741		32.17	-25.4441		502	3283.2	2761.44	2081.72	1715.8	1348.19	1102.67	889.115	708.773	602.602	501.865	404.697	308.741	236.017	178.966	98.2528	42.7065	24.467		431	7.74068e-06	451	0.000634052
10.02	340	10.02	366	10.02	343	10.02	326	10.02	304	10.02	298	10.0735	505	10.02	195	12.0287	63.2258	10.507	1.28453		32.173	99.9667		32.173	-26.2086		504	3668.38	2962.97	2372.95	1994.19	1588.97	1267.3	1019.81	823.907	713.1	507.704	496.598	345.881	258.392	177.533	109.841	74.1694	25.9087		432	0	452	0.000919577
10.03	351	10.03	367	10.03	349	10.03	322	10.03	302	10.03	299	10.1069	496	10.03	198	12.0579	31.4543	10.5326	0.63929		32.228	99.961		32.228	-27.0487		506	4116.13	3382.29	2670.89	2197.62	1643.15	1427.4	1080.27	919.194	728.078	582.719	489.896	366.655	259.432	188.797	119.21	66.9715	32.0826		433	0.000249835	453	0.00146
10.04	363	10.04	368	10.04	361	10.04	319	10.04	300	10.04	305	10.1404	554	10.04	197	13.0466	39.2272	10.9333	21.5079		32.323	99.953		32.323	-27.344		508	4486.69	3698.08	2970.84	2393.89	1845.52	1515.72	1243.99	1015.42	825.075	678.941	513.859	397.816	341.404	209.307	161.384	76.8495	30.0193		434	0.00017432	454	0.0014
10.05	366	10.05	356	10.05	353	10.05	321	10.05	298	10.05	301	10.1738	503	10.05	199	13.0783	19.5144	10.9599	10.7016		32.417	99.9604		32.417	-27.2918		510	4978.99	4018.39	3349.38	2718.66	2167.24	1678.17	1404.28	1099.64	942.58	792.932	728.019	486.568	329.585	222.419	143.078	75.2733	31.5764		435	0.000338423	455	0.00161
10.06	367	10.06	342	10.06	340	10.06	324	10.06	295	10.06	295	10.2072	542	10.06	202	13.269	0.12924	11.2753	0.67022		32.542	99.9839		32.542	-27.1191		512	5447.91	4476.1	3731.71	2961.02	2342.47	1925.35	1451.07	1237.12	982.958	826.15	677.591	475.598	398.724	272.757	179.179	99.5152	50.3968		436	0.000486062	456	0.0019
10.07	349	10.07	342	10.07	354	10.07	326	10.07	308	10.07	302	10.2406	524	10.07	193	13.3012	0.06436	11.3027	0.33353		32.691	100.018		32.691	-26.9781		514	6052.43	4967.28	4207.3	3220.17	2671.65	2054.78	1678.66	1394.69	1122.96	971.029	820.211	530.278	406.056	319.473	206.345	96.6321	39.8379		437	0.00108	457	0.00257
10.08	328	10.08	344	10.08	372	10.08	328	10.08	322	10.08	311	10.2741	519	10.08	182	13.3256	44.4564	11.4492	100		32.855	100.094		32.855	-26.8814		516	6537.37	5514.53	4462.73	3524.59	2801.89	2363.43	1883.49	1492.66	1226.34	976.44	860.728	659.013	482.4	317.866	178.396	98.9612	60.0473		438	0.00117	458	0.00323
10.09	336	10.09	358	10.09	355	10.09	316	10.09	312	10.09	308	10.3075	512	10.09	186	13.358	22.1175	11.4771	49.75		33.006	100.168		33.006	-26.7829		518	7130.18	6102.82	4909.71	4049.39	3193.66	2455.58	2119.5	1679.47	1451.52	1223.34	886.162	673.928	552.122	343.829	196.267	112.881	48.0814		439	0.000976685	459	0.00339
10.1	344	10.1	372	10.1	338	10.1	304	10.1	301	10.1	306	10.3409	541	10.1	190	13.7421	5.89982	11.4929	75.6393		33.177	100.282		33.177	-26.6864		520	7805.04	6627.18	5249.42	4391.72	3505.79	2761.01	2213.41	1799.23	1499.27	1224.75	1003.16	768.551	566.975	379.309	260.944	119.973	65.3133		440	0.000605377	460	0.00383
10.11	354	10.11	374	10.11	337	10.11	301	10.11	300	10.11	303	10.3743	549	10.11	192	13.7755	2.93558	11.5208	37.6311		33.345	100.389		33.345	-26.5918		522	8429.87	7233.62	5765.94	4682.15	3766.67	3129.2	2451.32	2087.75	1524.66	1334.5	1158.41	850.241	672.036	391.664	258.931	161.178	73.9431		441	0.000539485	461	0.0035
10.12	362	10.12	374	10.12	336	10.12	301	10.12	300	10.12	302	10.4077	488	10.12	194	14.1795	100	11.8957	30.6777		33.517	100.535		33.517	-26.4933		524	9227.15	7730.83	6381.56	5218.35	4073.71	3236.88	2685.56	2186.53	1830.58	1481.65	1230.2	849.943	677.841	474.564	317.686	150.914	91.0314		442	0.000624528	462	0.00388
10.13	362	10.13	367	10.13	335	10.13	314	10.13	309	10.13	309	10.4412	497	10.13	194	14.214	49.7505	11.9246	15.2649		33.705	100.65		33.705	-26.3928		526	10237.9	8436.63	7063.2	5613.17	4614.66	3612.41	2887.7	2374.47	2023.21	1616.43	1352.27	943.674	739.549	474.269	290.231	175.499	70.6833		443	0.000592197	463	0.00461
10.14	358	10.14	359	10.14	334	10.14	322	10.14	314	10.14	310	10.4746	539	10.14	195	14.6729	4.89282	12.0179	4.90611		33.903	100.749		33.903	-26.2927		528	10759.1	9041.78	7403.4	6275.13	4865.34	3832.12	3288.42	2626.77	2131.99	1798.44	1488.35	1073.66	813.958	572.191	373.101	174.85	108.094		444	0.000674015	464	0.00482
10.15	344	10.15	350	10.15	335	10.15	312	10.15	306	10.15	292	10.508	502	10.15	197	14.7087	2.43438	12.0471	2.44119		34.082	100.838		34.082	-26.1939		530	11903.6	10104	8100.25	6556.31	5301.16	4272.85	3442.12	2815.54	2291.67	1897.8	1595.14	1130.07	928.49	621.625	413.176	237.354	81.034		445	0.000684658	465	0.0049
10.16	338	10.16	348	10.16	339	10.16	305	10.16	300	10.16	283	10.5414	520	10.16	199	14.7713	2.60245	12.4175	0.02761		34.262	100.896		34.262	-26.0985		532	12480.9	10560.4	8598.16	7003.73	5693.2	4702.9	3726.87	3039.05	2509.06	2143.29	1710.8	1263.36	928.462	614.667	399.107	215.477	91.2601		446	0.00080297	466	0.00563
10.17	349	10.17	360	10.17	350	10.17	303	10.17	298	10.17	294	10.5748	556	10.17	199	14.8073	1.29495	12.4477	0.01374		34.443	100.952		34.443	-26.0013		534	13525	11456.3	9540.82	7860.07	6271.78	4946.56	3927.24	3242.48	2702.47	2269.35	1924.44	1317.46	1072.66	703.965	424.508	263.081	116.78		447	0.000983344	467	0.00637
10.18	352	10.18	364	10.18	358	10.18	306	10.18	297	10.18	301	10.6083	539	10.18	200	15.3738	7.02607	12.5054	3.23025		34.64	100.996		34.64	-25.9129		536	14303.7	12445.8	10021.4	8148.88	6518.76	5348.03	4281.14	3493.3	2826.26	2347.83	2009.59	1442.99	1024.6	739.601	510.024	263.04	134.862		448	0.000959661	468	0.00637
10.19	341	10.19	356	10.19	360	10.19	315	10.19	297	10.19	302	10.6417	522	10.19	203	15.4113	3.4945	12.5074	23.0567		34.818	101.032		34.818	-25.8414		538	15318.8	13077.2	10841.1	8680.74	7046.83	5756.16	4767.4	3717.75	3210.95	2551.39	2165.02	1578.08	1293.32	793.507	483.01	280.926	148.375		449	0.00143	469	0.00692
10.2	333	10.2	344	10.2	359	10.2	324	10.2	299	10.2	303	10.6751	504	10.2	203	15.5213	0.03577	12.5358	1.6073		35.005	101.025		35.005	-25.7916		540	16247.8	14160.4	11544.5	9139.79	7660.57	5963.93	4865	3998.81	3283.95	2694.96	2316.9	1723.38	1263.61	850.121	460.833	268.285	146.142		450	0.00139	470	0.00782
10.21	325	10.21	328	10.21	356	10.21	333	10.21	305	10.21	303	10.7085	542	10.21	201	15.5592	0.0178	12.5378	11.4705		35.175	101.029		35.175	-25.7346		542	17619.5	14823.5	12407	9826.47	7919.84	6546.04	5310.13	4406.19	3458.47	2907.7	2464.03	1785.44	1385.59	894.125	564.583	333.465	136.279		451	0.00141	471	0.0075
10.22	334	10.22	333	10.22	349	10.22	331	10.22	310	10.22	298	10.742	514	10.22	201	16.8865	7.12855	13.0452	96.1813		35.36	101.028		35.36	-25.6814		544	18398.1	16005.9	12967.3	10638.9	8565.92	6999.39	5654.36	4615.73	3812.07	3199.16	2599.85	1986.54	1567.13	994.531	595.326	312.034	174.148		452	0.00178	472	0.00782
10.23	353	10.23	351	10.23	340	10.23	322	10.23	314	10.23	292	10.7754	542	10.23	201	16.9277	3.54669	13.077	47.8499		35.521	101.023		35.521	-25.6326		546	19589.5	16877.1	14017.3	11262.7	9349.64	7578.46	6084.18	4910.35	4083.99	3335.33	2765.61	2058.52	1517.5	1033.3	671.191	381.787	179.637		453	0.00211	473	0.00811
10.24	347	10.24	353	10.24	339	10.24	327	10.24	311	10.24	290	10.8088	499	10.24	200	16.9611	3.10072	13.2384	70.0941		35.712	100.993		35.712	-25.5999		548	20977.8	17992.5	14824.4	11846.6	9941.13	7692.43	6360.94	5237.14	4432.32	3643.46	2921.68	2226.33	1618.53	1066.27	683.722	394.554	191.275		454	0.00213	474	0.00922
10.25	331	10.25	348	10.25	342	10.25	337	10.25	304	10.25	292	10.8422	567	10.25	199	17.0025	1.54194	13.2706	34.8709		35.885	100.971		35.885	-25.5645		550	21830	19283.8	15600.8	12673.7	10107	8325.07	6738.31	5461.89	4556.72	3747.65	3102.38	2356.28	1781.15	1194.08	727.515	387.771	189.63		455	0.00257	475	0.00861
10.26	341	10.26	354	10.26	340	10.26	323	10.26	300	10.26	294	10.8757	597	10.26	200	17.1909	0.76499	13.539	13.2014		36.072	100.948		36.072	-25.5311		552	22685.5	19987.7	16680.6	13595.4	10983.9	8914.44	6928.57	5959.47	4705.78	4055.84	3250.43	2331.21	1814.84	1282.96	793.636	419.409	247.402		456	0.00279	476	0.00951
10.27	357	10.27	362	10.27	336	10.27	303	10.27	296	10.27	296	10.9091	579	10.27	202	17.2329	0.38079	13.5531	15.7076		36.234	100.924		36.234	-25.5086		554	23932.2	20957.3	17193.1	14149.1	11539.6	9131.05	7485.68	6048.33	4981.96	4150.07	3482.09	2481.44	1898.51	1301.84	911.496	435.337	222.808		457	0.00284	477	0.01078
10.28	349	10.28	357	10.28	334	10.28	314	10.28	294	10.28	283	10.9425	613	10.28	193	17.5736	77.4113	13.5719	6.56824		36.384	100.892		36.384	-25.5038		556	25570.4	21733.5	18339.6	15082.5	11988.1	9864.87	7956.97	6546.26	5190.39	4483.7	3714.43	2705.11	2073.57	1399.89	948.284	485.202	253.547		458	0.00321	478	0.01054
10.29	337	10.29	349	10.29	332	10.29	329	10.29	292	10.29	268	10.9759	566	10.29	182	17.6165	38.5097	13.586	7.81442		36.563	100.864		36.563	-25.4883		558	26248	23166.7	19192	15222.8	12485.6	10364.3	8408.46	7006.29	5802.82	4874.92	3878.02	2812.94	2165.47	1405.09	963.198	460.979	290.292		459	0.00342	479	0.01097
10.3	346	10.3	367	10.3	340	10.3	326	10.3	288	10.3	296	11.0093	609	10.3	192	18.2316	5.14261	13.6557	0.00437		36.739	100.839		36.739	-25.4716		560	27990.7	24177.8	20061.1	16246.3	13233.1	10550.5	8832.1	7162.26	5804.66	4865.97	4034.29	2961.68	2301.81	1525.42	1003.72	559.297	259.448		460	0.00382	480	0.01192
10.31	355	10.31	385	10.31	349	10.31	323	10.31	284	10.31	324	11.0428	707	10.31	202	18.2762	2.55853	13.6889	0.00219		36.894	100.813		36.894	-25.4527		562	29356.3	25627.6	20623.4	17115.8	13894.9	11032.8	9060.59	7503.93	6074.54	5102.4	4201.82	3070.17	2441.44	1664.42	1040.04	562.803	275.435		461	0.00388	481	0.01316
10.32	361	10.32	387	10.32	354	10.32	315	10.32	294	10.32	304	11.0762	726	10.32	202	18.3528	20.5752	14.1457	8.2678		37.043	100.792		37.043	-25.4504		564	30258.1	26336.7	21415.4	17952.2	14495.4	11975	9648.94	7957	6476.29	5395.85	4483.07	3276.84	2487.52	1722.26	1153.3	593.542	281.111		462	0.00452	482	0.01402
10.33	366	10.33	387	10.33	356	10.33	306	10.33	303	10.33	288	11.1096	717	10.33	200	18.3977	10.2353	14.1801	4.11371		37.225	100.771		37.225	-25.4433		566	31659.5	27875.8	22687.8	18634.9	14943.2	12207.4	10208.2	8132.78	6987.35	5678.32	4655.69	3325.57	2624.57	1777.85	1132.73	629.593	276.755		463	0.00505	483	0.01464
10.34	361	10.34	376	10.34	346	10.34	300	10.34	302	10.34	294	11.143	679	10.34	189	18.8326	55.2212	14.2235	11.2174		37.371	100.752		37.371	-25.4428		568	33392.6	28723.3	23555.7	19356.1	15582.1	12880.9	10356.9	8397.51	6956.6	5873.78	4953.22	3650.45	2722.73	1817.74	1184.77	614.489	337.069		464	0.00594	484	0.01542
10.35	360	10.35	368	10.35	340	10.35	295	10.35	301	10.35	298	11.1765	607	10.35	184	18.8786	27.4692	14.2582	5.58223		37.534	100.733		37.534	-25.4492		570	34056.7	29834.4	24744.6	19941.7	16502.6	13371.8	10698.8	8996.81	7248.28	6050.33	5009.29	3833.61	2943.07	1936.32	1232.09	702.735	357.221		465	0.00681	485	0.01517
10.36	368	10.36	367	10.36	346	10.36	297	10.36	297	10.36	293	11.2099	642	10.36	196	18.9483	0.28886	14.2638	61.5159		37.695	100.72		37.695	-25.4618		572	35397.7	30678.5	25343.1	20653.1	17071.1	13790.2	11199.1	9258.48	7813.19	6242.27	5302.99	3887.71	2978.6	2008.99	1292.95	718.612	343.273		466	0.00689	486	0.01669
10.37	370	10.37	366	10.37	350	10.37	304	10.37	295	10.37	292	11.2433	608	10.37	203	18.9946	0.1437	14.2986	30.6068		37.846	100.705		37.846	-25.4649		574	36555.2	31932.7	26244.1	21549.9	17725.3	14329.1	11761.3	9620.29	7849.16	6652.28	5637.15	3906	2850.64	2090.27	1277.97	754.082	414.396		467	0.00759	487	0.01791
10.38	356	10.38	367	10.38	351	10.38	321	10.38	296	10.38	296	11.2767	656	10.38	196	19.263	1.66942	14.3254	45.2449		37.999	100.69		37.999	-25.4666		576	37819.7	32858.2	26941.8	22201.3	17906.1	14918.4	12242.6	9728.24	8208.96	6764.66	5662.84	4177.44	3245.83	2135.66	1330.56	736.409	369.739		468	0.0082	488	0.01905
10.39	345	10.39	361	10.39	346	10.39	322	10.39	295	10.39	296	11.3101	704	10.39	192	19.3101	0.83055	14.3602	22.5077		38.16	100.676		38.16	-25.4681		578	38000.4	33741.7	28102.7	22798.1	18401.8	14774.8	12661.2	10145.4	8451.23	7169.8	5913.35	4203.53	3253.41	2161.41	1375.32	751.689	368.014		469	0.00876	489	0.01988
10.4	336	10.4	347	10.4	336	10.4	300	10.4	291	10.4	290	11.3436	761	10.4	191	19.5171	7.9772	14.8993	0.43958		38.315	100.663		38.315	-25.4738		580	40169.7	35078.1	29168.9	23465.4	19558.6	15861.6	13021.8	10540.1	8642.82	7298.22	5953.54	4359.43	3268.93	2264.74	1532.12	784.728	398.026		470	0.00981	490	0.02054
10.41	329	10.41	344	10.41	329	10.41	283	10.41	292	10.41	288	11.377	808	10.41	192	19.5648	3.96749	14.9355	0.21882		38.48	100.65		38.48	-25.4793		582	40769.9	35509.8	29671.2	24527.3	20168.3	16399.9	13454.1	10942.5	8764.46	7358.84	6301.46	4602.96	3570.38	2426.11	1404.05	827.402	368.036		471	0.01043	491	0.02252
10.42	324	10.42	351	10.42	325	10.42	271	10.42	296	10.42	290	11.4104	930	10.42	197	19.6399	1.62291	15.1153	1.6156		38.629	100.636		38.629	-25.4857		584	42075	36724.1	30389.3	24940.9	20221.2	16629.3	13366.7	11209.6	9186.26	7542.41	6559.31	4700.52	3614.92	2346.77	1536.11	856.698	431.797		472	0.0115	492	0.024
10.43	321	10.43	355	10.43	329	10.43	276	10.43	291	10.43	291	11.4438	981	10.43	199	19.688	0.80724	15.1521	0.80387		38.769	100.623		38.769	-25.4919		586	42716.1	38062.1	31506.7	25758.3	20910.1	17111.4	13942.8	11303	9626.69	7838.38	6544.94	4739.57	3748.32	2562.94	1555.57	838.576	439.947		473	0.0123	493	0.02623
10.44	320	10.44	358	10.44	338	10.44	293	10.44	281	10.44	293	11.4773	1267	10.44	200	20.1569	23.0806	15.5041	2.07003		38.912	100.608		38.912	-25.5006		588	44441.3	38338.7	32288.9	26697.2	21191.8	17529	14414.7	11742.1	9616.84	8259.54	6770.94	4888.45	3877.92	2523.45	1580.73	919.149	398.331		474	0.01307	494	0.02698
10.45	321	10.45	355	10.45	332	10.45	300	10.45	281	10.45	287	11.5107	1467	10.45	203	20.1681	3.35999	15.5164	39.843		39.075	100.594		39.075	-25.5068		590	45338.1	39273.2	32923.2	26509.9	22067.8	18418.6	14949.9	12245.8	10060.1	8308.32	7017.57	5253.98	4019.9	2665.39	1685.46	830.375	408.799		475	0.01423	495	0.02953
10.46	324	10.46	348	10.46	319	10.46	303	10.46	284	10.46	278	11.5441	1689	10.46	206	20.2062	11.4802	15.5391	1.23904		39.234	100.579		39.234	-25.512		592	45415.6	40512	33880.9	27643.8	22092.5	17884.8	14697.7	12412.7	10225	8493.77	7140.99	5215.44	3902.67	2757.5	1765.64	902.513	506.306		476	0.01553	496	0.03051
10.47	324	10.47	342	10.47	323	10.47	303	10.47	285	10.47	274	11.5775	1491	10.47	200	20.2174	1.67097	15.5419	1.02984		39.368	100.564		39.368	-25.5174		594	46631.9	41064	33666	27971.2	22736.6	19213.5	15238.9	12793.2	10346.7	8876.5	7211.66	5314.24	4015.33	2806.86	1916.34	990.924	523.144		477	0.01657	497	0.03174
10.48	323	10.48	337	10.48	331	10.48	303	10.48	284	10.48	273	11.611	910	10.48	192	20.7746	27.6507	15.5542	19.8197		39.533	100.548		39.533	-25.5255		596	47479.2	41757.6	34722.6	28704.5	23269	19093.5	15702.7	12577.1	10736.8	8798.16	7100.69	5555.14	4065.69	2604.89	1839.21	919.796	481.444		478	0.01819	498	0.03399
10.49	325	10.49	339	10.49	332	10.49	300	10.49	293	10.49	278	11.6444	666	10.49	196	20.8254	13.7537	15.577	0.6165		39.674	100.533		39.674	-25.5318		598	48859.8	42730.2	35344.3	28934.5	23869.5	19584	15887.4	12890.8	10820.3	9118.44	7569.82	5696.72	4257.55	2754.49	1816.74	1063.29	542.957		479	0.01904	499	0.03524
10.5	328	10.5	342	10.5	332	10.5	295	10.5	304	10.5	285	11.6778	597	10.5	202	20.894	52.0686	15.5781	10.1625		39.828	100.519		39.828	-25.5377		600	48439.2	43178.2	35553.9	29730.1	24535.5	19615.2	16181	13026	10829	9108.13	7406.62	5598.98	4511.28	2809.64	1835.3	961.063	475.378		480	0.021	500	0.03786
10.51	326	10.51	349	10.51	345	10.51	291	10.51	307	10.51	281	11.7112	566	10.51	198	20.9152	6.65528	15.616	5.05602		39.976	100.506		39.976	-25.5431		602	49423	43450.5	35855.8	29697.7	24593.9	20184.7	16460.4	13823	11093.2	9031.07	7844.21	5667.69	4305.9	2795.14	1856.88	963.434	490.427		481	0.02219	501	0.03964
10.52	323	10.52	356	10.52	357	10.52	288	10.52	310	10.52	278	11.7446	608	10.52	192	20.9452	25.9037	16.1701	1.27486		40.127	100.493		40.127	-25.5459		604	49987.3	44741.1	36642.1	30104.2	24767.3	20263.1	16625.3	13618.8	11127.4	9300.17	7899.78	5900.1	4516.86	3074.14	1966.51	1083.75	601.024		482	0.02335	502	0.04241
10.53	317	10.53	347	10.53	348	10.53	300	10.53	299	10.53	291	11.7781	604	10.53	183	20.9664	3.30996	16.2096	0.63437		40.284	100.482		40.284	-25.5495		606	50905.9	44811.1	37559.2	30795	24784.5	20928.7	16811.8	13647.4	11170.3	9392.86	7945.51	5932.88	4468.48	3055.36	1881.03	1072.45	524.833		483	0.02565	503	0.04354
10.54	313	10.54	339	10.54	339	10.54	310	10.54	288	10.54	301	11.8115	619	10.54	175	21.2692	29.0891	16.2284	38.393		40.416	100.471		40.416	-25.5527		608	51087.8	45284.5	37357.5	30818.8	25623.6	20984.1	17172.5	13893.2	11612.4	9877.87	8383.66	5887.21	4564.08	3043.64	1828.61	1121.94	547.348		484	0.02777	504	0.04681
10.55	318	10.55	337	10.55	335	10.55	308	10.55	280	10.55	292	11.8449	601	10.55	183	21.3213	14.4713	16.268	19.0978		40.565	100.461		40.565	-25.5557		610	50954.7	45564.5	38022.4	31262.3	25948.3	21373.3	17034.3	14271.9	11767.6	9952.68	8380.07	6093.49	4603.21	3057.72	1897.44	1207.98	595.41		485	0.03032	505	0.05139
10.56	324	10.56	335	10.56	330	10.56	309	10.56	276	10.56	286	11.8783	688	10.56	187	21.3381	3.33432	16.9015	18.082		40.729	100.455		40.729	-25.5577		612	52310.8	45766.5	38232.7	31980.8	25979.6	21288.8	17263.2	14343.1	11982.7	10066.1	8407.66	6126.23	4750.07	2968.76	1916.21	1128.01	578.769		486	0.03283	506	0.05307
10.57	334	10.57	331	10.57	324	10.57	317	10.57	288	10.57	285	11.9117	759	10.57	184	21.3483	14.2532	16.9427	8.99629		40.88	100.448		40.88	-25.5605		614	53146.7	46762.9	39093.8	31935.2	25819.2	20839.2	17441	14398.5	11972.9	9815.75	8394.91	6392.36	4704.25	3126.74	2097.77	1203.55	540.659		487	0.03482	507	0.05405
10.58	340	10.58	328	10.58	321	10.58	320	10.58	294	10.58	287	11.9452	839	10.58	186	21.3904	1.65869	17.2849	0.68054		41.028	100.441		41.028	-25.5628		616	52945.8	47179.1	38854.8	32473.8	26000.4	21564.5	17416.1	14319.7	12417.9	9859.62	8665.24	6330.33	4706.59	3225.94	2004.57	1144.77	576.68		488	0.03748	508	0.05922
10.59	336	10.59	330	10.59	326	10.59	309	10.59	287	10.59	299	11.9786	873	10.59	196	21.4006	7.08883	17.3271	0.33852		41.179	100.435		41.179	-25.5642		618	52920.6	47672.2	39945.6	32389.7	26536.2	21895.7	17889.1	14938.8	12201.2	10089.7	8519.88	6344.94	5025	3230.56	2302.25	1145	648.067		489	0.04041	509	0.06081
10.6	330	10.6	340	10.6	328	10.6	302	10.6	282	10.6	309	12.012	760	10.6	200	21.5769	24.0395	17.3587	9.34443		41.319	100.432		41.319	-25.5622		620	54161.6	46885.8	39564.7	32969.5	26897	21413	18247.3	14722.2	12011.3	10256.7	8621.36	6308.52	4819.46	3405.41	2141.68	1063.3	575.965		490	0.0442	510	0.06415
10.61	324	10.61	361	10.61	328	10.61	299	10.61	282	10.61	317	12.0454	761	10.61	197	21.6298	11.9575	17.3626	36.9514		41.459	100.428		41.459	-25.5624		622	53969.5	48158.8	39744.4	32878.3	26861.1	21726.5	18148.3	14966.8	11980.9	10339.1	8784.13	6544.5	4583.66	3201.14	2173.26	1149.11	624.021		491	0.04584	511	0.06508
10.62	331	10.62	366	10.62	321	10.62	300	10.62	285	10.62	318	12.0789	776	10.62	195	21.721	13.1553	17.401	4.64926		41.626	100.425		41.626	-25.5635		624	54234.4	47639.6	40156.9	33091.3	27113.7	22191.5	18118.3	14704.9	12137.4	10185.2	8861.46	6361.05	4719.93	3241.65	2122.76	1223	681.744		492	0.05032	512	0.07017
10.63	350	10.63	354	10.63	307	10.63	306	10.63	294	10.63	313	12.1123	806	10.63	195	21.7742	6.54411	17.405	18.3813		41.774	100.421		41.774	-25.5641		626	54707.9	47473.6	40018.2	33102.2	26821.1	22238	18338.5	15478.2	12345.3	10358.8	8307.65	6550.63	4773.32	3339.99	2043.88	1250.03	584.005		493	0.0524	513	0.07686
10.64	355	10.64	345	10.64	312	10.64	301	10.64	297	10.64	306	12.1457	1097	10.64	197	21.8668	0.14058	17.5286	0.06461		41.914	100.419		41.914	-25.5635		628	54286.6	47441.5	40330.1	33220.2	26898.4	22464.6	18112.2	15376.7	12610.1	10522.8	8771.46	6725.53	4881.38	3299.7	1888.07	1228.38	559.332		494	0.05811	514	0.07758
10.65	348	10.65	337	10.65	331	10.65	289	10.65	298	10.65	300	12.1791	1166	10.65	200	21.8703	0.14593	17.5307	7.903		42.063	100.416		42.063	-25.5629		630	54535.1	47194.3	39534	33510.5	27146.9	22355	17954.3	15196.1	12607.7	10327.3	8854.53	6684.81	5287.81	3175.09	2106.85	1041	589.786		495	0.06115	515	0.08146
10.66	340	10.66	339	10.66	335	10.66	293	10.66	303	10.66	297	12.2126	1036	10.66	195	21.9204	0.07046	17.5714	0.03218		42.208	100.413		42.208	-25.5624		632	53924.1	47616.9	39970.7	33081	26930.6	22461.6	18107.4	14978.9	13042.9	10467.8	8610.39	6395.31	4943.1	3373.31	2112.51	1125.72	612.595		496	0.06366	516	0.08688
10.67	331	10.67	348	10.67	332	10.67	303	10.67	311	10.67	296	12.246	678	10.67	186	21.9239	0.0726	17.5735	3.93068		42.374	100.41		42.374	-25.5617		634	54395.5	48490.9	40314.2	33158.9	27124.7	22119.9	18091.3	15386.7	12337.6	10459.5	8399.07	6427.82	5056.86	3238.58	2028.34	1161.08	604.114		497	0.06533	517	0.08976
10.68	331	10.68	351	10.68	332	10.68	306	10.68	311	10.68	301	12.2794	692	10.68	191	22.8708	1.58571	17.6514	12.1639		42.528	100.408		42.528	-25.5593		636	53821.8	47523	39372.3	33200.2	26916.7	22070.3	18365.8	15093.4	12734	10708.7	9330.4	6550.85	4821.72	3163.16	2030.21	1183.8	632.632		498	0.07073	518	0.0949
10.69	335	10.69	353	10.69	332	10.69	308	10.69	310	10.69	308	12.3128	615	10.69	198	22.9269	0.78887	17.6766	19.8223		42.668	100.406		42.668	-25.5588		638	54336.1	47853.1	39478.4	32821.4	27575.5	22667.6	18196.2	15327.7	12362.7	10256	8932.34	6365.83	4898.01	3232.49	2123.3	1143.83	646.774		499	0.07512	519	0.09911
10.7	340	10.7	350	10.7	328	10.7	300	10.7	288	10.7	304	12.3462	616	10.7	191	23.0664	10.8349	17.6945	6.05243		42.817	100.404		42.817	-25.5589		640	53763	47008.3	39431.4	32256.7	26931.1	21988	18418	15031.3	12210.4	9851.83	8718.29	6506.29	4938.41	3193.74	2079.66	1053.33	668.679		500	0.08185	520	0.10434
10.71	346	10.71	345	10.71	323	10.71	292	10.71	264	10.71	299	12.3797	557	10.71	180	23.1231	5.39005	17.7198	9.86118		42.968	100.402		42.968	-25.5593		642	53628.9	47848.7	39818.5	32913.3	27202	22091	17841	14997.1	12544.2	10561.2	8794.76	6374.92	4913.54	3090.67	2081.17	1072.42	556.599		501	0.08502	521	0.10977
10.72	344	10.72	342	10.72	311	10.72	285	10.72	281	10.72	290	12.4131	549	10.72	193	23.3468	3.15278	17.7747	9.72581		43.117	100.402		43.117	-25.5588		644	53305.2	47102.4	39519.7	33279.3	27509.7	21580.5	17954.4	14663.6	12638.8	10530.8	8817.68	6223.73	4875.31	3535.69	2044.93	1139.25	543.694		502	0.09	522	0.11352
10.73	341	10.73	340	10.73	300	10.73	280	10.73	300	10.73	281	12.4465	627	10.73	205	23.4042	1.56832	17.8181	4.83833		43.268	100.402		43.268	-25.5577		646	53810.6	47227.4	39128.7	32641.6	26369.5	21633.1	17904.5	15002.4	12150.3	10356.5	8864.32	6653.36	4692.14	3300.27	2118.8	1135.31	635.005		503	0.09494	523	0.12003
10.74	339	10.74	350	10.74	305	10.74	291	10.74	299	10.74	284	12.4799	630	10.74	191	23.5829	1.92223	17.9359	0.94223		43.429	100.402		43.429	-25.5559		648	53914.2	47664.1	38349.7	32169.2	26645.2	22182.5	18163	14723.7	12509	10238.1	8635.34	6349.23	4991.74	3373.74	1989.96	1149.41	608.587		504	0.10066	524	0.12412
10.75	338	10.75	357	10.75	308	10.75	303	10.75	298	10.75	287	12.5134	660	10.75	179	23.6117	13.8141	17.9797	0.46899		43.58	100.402		43.58	-25.5534		650	52610.1	46261	39103.9	32583.4	26748.2	21499.7	17340.5	14828.3	12452	10526.8	8306.54	6391.93	4572.76	3151	2027.54	1131.14	533.322		505	0.10658	525	0.13197
10.76	340	10.76	351	10.76	301	10.76	310	10.76	296	10.76	289	12.5468	605	10.76	187	23.6395	0.00154	18.0753	53.4352		43.734	100.403		43.734	-25.5499		652	51971.3	45082.5	38200	31607.9	25874	20870.5	17468.4	14517.4	11912.5	10197	8378.46	6214.71	4826.18	3170.76	1999.99	1072.81	554.012		506	0.11442	526	0.13656
10.77	342	10.77	344	10.77	300	10.77	313	10.77	294	10.77	289	12.5802	566	10.77	193	23.6409	0.9558	18.1194	26.5806		43.877	100.403		43.877	-25.5465		654	51595.9	45250.6	37882.6	31712.1	25966.2	20737	17878.8	14120.9	12168.3	10124.2	8344.45	6420.73	4741.68	3081.08	2046.02	1124.05	581.495		507	0.1176	527	0.13783
10.78	343	10.78	338	10.78	319	10.78	298	10.78	295	10.78	289	12.6136	514	10.78	194	23.6697	6.87041	18.1747	0.57183		44.025	100.403		44.025	-25.5432		656	50874.1	45133.6	38356.3	30890	25390.6	21615.8	17482.9	13964	11863.1	9953.73	8503.36	6219.19	4915.46	3084.8	2029.24	1038.66	537.339		508	0.13083	528	0.14792
10.79	343	10.79	336	10.79	333	10.79	289	10.79	293	10.79	290	12.6471	484	10.79	193	23.6976	0.00076	18.1753	0.00979		44.184	100.403		44.184	-25.5399		658	50228.2	44757.3	37703.8	31385.3	25134.6	22323.8	17239.5	14387.1	11608.1	10010.4	8181.73	6256.77	4484	3111.87	1903.15	1040.28	558.552		509	0.13482	529	0.16
10.8	337	10.8	344	10.8	335	10.8	292	10.8	288	10.8	295	12.6805	548	10.8	190	23.7091	0.00263	18.2191	0.28464		44.336	100.403		44.336	-25.5345		660	50090.3	44204.9	37540.3	30889.2	24897	20571.9	17497.9	14398.8	12087.8	9728.39	8780.54	5801.13	4419.19	2946.14	1981.2	1025.33	547.169		510	0.1413	530	0.16014
10.81	338	10.81	351	10.81	330	10.81	294	10.81	285	10.81	294	12.7139	574	10.81	187	23.7674	0.00132	18.2197	0.00486		44.481	100.404		44.481	-25.5292		662	48420.4	43645.1	36239.4	30137.4	24901.7	20068.4	17245.1	14160.2	11754.2	9791.45	8007.1	6036.46	4634.96	3159.47	1963.2	1077.71	594.442		511	0.14804	531	0.16689
10.82	346	10.82	357	10.82	317	10.82	295	10.82	287	10.82	283	12.7473	517	10.82	183	23.8654	0.33992	18.2955	1.87741		44.635	100.404		44.635	-25.524		664	48780.3	42577.4	36621.7	30316.5	24785.5	20179.5	16602.7	13760	11502.9	9401.56	7903.49	5864.93	4769.76	3118.75	2096.62	1154.39	560.59		512	0.1567	532	0.17501
10.83	346	10.83	356	10.83	318	10.83	294	10.83	284	10.83	277	12.7807	540	10.83	186	23.9241	0.16945	18.3402	0.934		44.789	100.405		44.789	-25.5196		666	48245.6	42489.4	35845.3	29647	24395.5	19616.2	16505.8	13782.9	11426	9839.49	8176.63	6076.33	4376.52	3034.52	2019.94	1105.2	498.509		513	0.15983	533	0.17735
10.84	335	10.84	348	10.84	333	10.84	293	10.84	276	10.84	276	12.8142	580	10.84	196	24.1925	23.8649	18.3518	3.05464		44.956	100.406		44.956	-25.5105		668	48272.4	41832.1	35288.2	29457.4	23340.4	19776.3	16143.6	13556.5	11252.1	9429.05	8108.65	5833.59	4625.32	3019.68	1851.73	1131.18	594.663		514	0.17344	534	0.18959
10.85	328	10.85	344	10.85	327	10.85	295	10.85	282	10.85	284	12.8476	574	10.85	198	24.2519	11.8745	18.3609	4.44093		45.105	100.407		45.105	-25.5043		670	47212.3	41299.8	34922.1	29015	24270.3	19446	15612	13768.9	11528.4	9217.52	7533.23	5730.23	4269.02	2847.54	2049.56	1095.58	454.476		515	0.17889	535	0.19525
10.86	323	10.86	341	10.86	307	10.86	300	10.86	297	10.86	299	12.881	592	10.86	193	24.4517	0.1565	18.3749	48.6232		45.257	100.408		45.257	-25.4982		672	47575.6	41356.1	34653.4	28593.3	23563.8	19350.9	16034.8	13118.5	11206.9	9272.81	7625.61	5492.14	4517.33	2976.63	1801.97	1181.24	539.334		516	0.18797	536	0.20514
10.87	320	10.87	345	10.87	314	10.87	298	10.87	308	10.87	298	12.9144	702	10.87	192	24.5118	0.07787	18.3966	1.51984		45.407	100.409		45.407	-25.492		674	46376.8	40847.6	33695.2	27697.2	22975.3	19020.6	16474.8	13337.9	10774	9222.89	7471.22	5721.82	4226.91	2853.58	1763.5	884.388	482.777		517	0.19952	537	0.21265
10.88	316	10.88	351	10.88	335	10.88	293	10.88	317	10.88	288	12.9479	662	10.88	193	24.9981	5.31339	18.4058	2.2094		45.558	100.41		45.558	-25.4868		676	45609.1	40104.1	32676	28080.7	22750.3	18448.6	15486.8	12625.5	10554.2	8964.48	7182.74	5487.07	4373.88	2859.59	2055.14	1006.29	467.627		518	0.20783	538	0.22552
10.89	320	10.89	341	10.89	339	10.89	298	10.89	312	10.89	292	12.9813	709	10.89	185	25.0596	2.64224	18.4198	24.1871		45.715	100.411		45.715	-25.4817		678	45479.9	39927.2	33441.3	27229.8	22748	18895.8	15948.3	12498.1	10394	8837.58	7373.92	5283.92	4324.45	2622.26	1887.75	973.866	524.063		519	0.21866	539	0.23394
10.9	326	10.9	324	10.9	338	10.9	305	10.9	303	10.9	300	13.0147	748	10.9	173	25.5681	11.017	18.4346	1.72118		45.876	100.411		45.876	-25.4769		680	43941.4	38735.8	32570.5	27151.3	21970.5	17842.1	15255.8	12539	10195	8317.46	7216.54	5334.61	4073.76	2745.21	1726.37	878.808	442.197		520	0.22101	540	0.2347
10.91	320	10.91	338	10.91	329	10.91	291	10.91	298	10.91	303	13.0481	806	10.91	179	25.6127	0.9891	18.4796	0.85615		46.034	100.412		46.034	-25.4715		682	43358.2	37906.9	31672.6	26373.8	21791.1	17687.6	14421.9	12209.7	10276.6	8468.62	7144.08	5238.41	3972.93	2711.05	1699.32	990.969	575.301		521	0.23022	541	0.24341
10.92	313	10.92	357	10.92	317	10.92	274	10.92	293	10.92	305	13.0815	986	10.92	188	25.6311	5.47936	18.5077	12.1325		46.185	100.413		46.185	-25.4658		684	42370.4	37902	31919.3	25643.5	20987.7	17659.5	14497.6	12266	9993.33	8806.96	7239.82	5308.41	4095.29	2657.73	1647.92	805.2	548.979		522	0.24086	542	0.25468
10.93	310	10.93	357	10.93	326	10.93	293	10.93	286	10.93	300	13.115	1166	10.93	188	25.6758	0.49201	18.5529	6.03581		46.332	100.414		46.332	-25.4604		686	41355.3	35508.8	30437.4	25304.6	20785.1	17526.6	14702.8	11722.6	9675.53	8183.48	7270.01	5308.3	3694.72	2328.89	1755.62	830.237	598.573		523	0.25154	543	0.26194
10.94	308	10.94	354	10.94	336	10.94	313	10.94	280	10.94	294	13.1484	1354	10.94	188	25.7282	0.93211	18.6107	3.69663		46.49	100.415		46.49	-25.4544		688	39747.9	35266.1	30396.3	24607.3	20402.3	17301.1	13766.9	11399.9	9567.2	7733.92	6587.21	4733.3	3714.91	2391.8	1676.89	905.279	402.825		524	0.26176	544	0.27211
10.95	308	10.95	339	10.95	323	10.95	309	10.95	297	10.95	302	13.1818	1578	10.95	188	25.7916	0.46365	18.6562	1.83921		46.65	100.415		46.65	-25.4477		690	40180.1	34816.7	29170.3	24556.3	20155.3	16414.6	13630.3	11365.6	9365.55	7732.78	6398.59	5179.54	3665.2	2666.07	1476.23	912.496	380.918		525	0.27584	545	0.27967
10.96	310	10.96	327	10.96	313	10.96	304	10.96	313	10.96	308	13.2152	1840	10.96	188	25.91	2.52209	18.6724	7.53216		46.805	100.416		46.805	-25.4413		692	39427.1	34992.7	29182	24062.4	20074.9	16020	14351.8	11646.7	8832.91	7634.49	6465.99	4811.82	3628.69	2508.99	1452.32	935.096	562.379		526	0.28138	546	0.28913
10.97	322	10.97	338	10.97	322	10.97	293	10.97	312	10.97	308	13.2486	1800	10.97	190	25.9738	1.25423	18.718	3.7469		46.962	100.417		46.962	-25.4351		694	38552.3	34204.3	28340.9	23760.3	19465.6	16778.4	12982.7	11405.8	9316.76	7747.76	6776.65	4665.6	3552.49	2468.35	1502.23	809.285	476.104		527	0.30084	547	0.29864
10.98	331	10.98	346	10.98	326	10.98	285	10.98	311	10.98	310	13.2821	1665	10.98	189	25.9987	2.34349	18.767	2.42529		47.119	100.418		47.119	-25.4289		696	38280.5	33658.1	29016	23491.5	19216.8	15147.6	12697.7	10746.2	8465.98	7127.68	6372.57	4389.89	3608.09	2622.11	1570.04	727.862	405.003		528	0.31225	548	0.30777
10.99	333	10.99	344	10.99	316	10.99	291	10.99	306	10.99	320	13.3155	1241	10.99	179	26.007	0.46559	18.8129	1.20634		47.275	100.418		47.275	-25.4236		698	36128.4	32127.8	27706.8	23116.6	19111.8	15958.7	12394.7	10716.1	8995.61	7185.08	6411.66	4264.85	3615.06	2356.17	1312.4	805.557	312.359		529	0.31505	549	0.32496
11	332	11	345	11	315	11	297	11	304	11	325	13.3489	949	11	173	26.0242	2.24185	18.8579	8.37116		47.429	100.418		47.429	-25.4164		700	35876.8	32587	26837.8	22515.2	17953.9	15103.1	12946	9745.69	8377.9	7156.52	6128.85	4475.47	3376.6	2199.37	1331.38	805.463	414.386		530	0.32775	550	0.32635
11.01	323	11.01	350	11.01	336	11.01	300	11.01	308	11.01	317	13.3823	865	11.01	175	26.0628	1.16567	18.8759	20.8151		47.586	100.418		47.586	-25.4105		702	36333	31395.2	26166.7	21890.5	17527.6	15256.4	12186	9880.37	7998.94	6943.89	5867.07	4266.21	3051	2242.16	1423.98	749.912	474.101		531	0.33874	551	0.33948
11.02	321	11.02	349	11.02	344	11.02	298	11.02	303	11.02	310	13.4158	928	11.02	181	26.0711	0.23162	18.904	4.16419		47.738	100.418		47.738	-25.4046		704	34735.4	30988.5	25152	22259.4	18032.6	14418.6	12576.9	10048.9	7725.53	7419.51	6273.33	4539.84	3299.98	2295.91	1243.96	727.968	401.153		532	0.35067	552	0.3491
11.03	328	11.03	338	11.03	333	11.03	287	11.03	286	11.03	304	13.4492	823	11.03	194	26.0884	1.11472	18.922	10.3531		47.908	100.418		47.908	-25.3986		706	34274.5	31445.4	25323.6	21571.2	17476.2	13884.3	11715.8	9362.53	8104.56	6900.25	5746.47	4561.37	3242.85	2284.94	1424.22	756.822	492.72		533	0.36046	553	0.357
11.04	333	11.04	338	11.04	326	11.04	286	11.04	285	11.04	302	13.4826	660	11.04	195	26.2662	0.02671	18.9313	52.6847		48.056	100.418		48.056	-25.3925		708	33696.3	29298.6	25311	21359.9	17860.2	14180.2	12181.2	9588.29	8048.57	7256.4	5642.94	4081.35	3194.76	1848.79	1436.87	802.17	432.805		534	0.37486	554	0.36684
11.05	337	11.05	351	11.05	322	11.05	296	11.05	300	11.05	303	13.516	640	11.05	181	26.2921	0.11135	18.9775	26.2081		48.211	100.418		48.211	-25.3861		710	33163	28377.7	24531.1	20034.6	16211.8	13402.7	10954.5	9287.35	7663.47	6671.6	5435.92	4029.04	2826.46	2164.29	1361.8	769.597	375.71		535	0.38343	555	0.36918
11.06	336	11.06	346	11.06	322	11.06	303	11.06	302	11.06	305	13.5495	642	11.06	180	26.331	0.01335	19.011	1.87296		48.364	100.418		48.364	-25.38		712	31294.5	28004.2	24362.4	19341	16314	13677.8	10852	9079.14	7136.41	6419.51	5742.39	4148.38	3324.54	2425.33	1148.46	641.856	483.971		536	0.39836	556	0.38086
11.07	331	11.07	327	11.07	325	11.07	308	11.07	295	11.07	307	13.5829	653	11.07	188	26.357	0.05538	19.0574	0.93174		48.523	100.417		48.523	-25.3748		714	30694.6	26536.5	23262.4	19020.7	15583.8	12892.5	11075.8	8877.16	7384.24	6126.95	5039.63	3931.03	3090.8	2170.06	1333.43	699.827	436.151		537	0.41613	557	0.40305
11.08	327	11.08	329	11.08	329	11.08	311	11.08	295	11.08	303	13.6163	579	11.08	197	26.403	0.9805	19.0921	0.69537		48.682	100.417		48.682	-25.3721		716	30108.1	26744.3	22692.6	18983.8	15473	12955.2	10608.2	8878.05	8056.01	6019.19	5234.4	3879.81	2642.16	1697.74	1173.91	554.291	407.34		538	0.42835	558	0.41278
11.09	325	11.09	341	11.09	333	11.09	314	11.09	300	11.09	296	13.6497	533	11.09	207	26.4681	0.48739	19.1387	0.34582		48.843	100.417		48.843	-25.3676		718	29213.4	26316.7	22735.3	18206.8	14788	12284.3	10136.5	8472.52	6899.09	5711.88	4965.76	3473.51	2708.01	2075.74	1248.67	820.028	352.498		539	0.43434	559	0.41029
11.1	327	11.1	337	11.1	319	11.1	313	11.1	304	11.1	300	13.6831	480	11.1	198	26.7201	1.10477	19.3472	11.6304		48.992	100.417		48.992	-25.3624		720	28171.8	24514.1	21154.9	17711.9	14825	12463.9	9956.77	9051.11	6800.98	5604.9	4919.8	3606.79	2815.01	1981.65	1138.78	721.187	292.62		540	0.44727	560	0.43355
11.11	329	11.11	327	11.11	298	11.11	310	11.11	308	11.11	308	13.7166	463	11.11	185	26.786	0.55018	19.3945	5.78437		49.15	100.417		49.15	-25.357		722	28356.1	26137.4	21006.2	17922.4	14272.2	11658.1	9533.32	8665.15	6704.92	5721.71	4577.27	3547.36	2441.01	1592.2	1088.13	655.432	164.523		541	0.46007	561	0.44418
11.12	334	11.12	331	11.12	308	11.12	309	11.12	310	11.12	325	13.75	463	11.12	184	26.8045	4.74405	19.4039	19.3153		49.319	100.416		49.319	-25.3516		724	27344.3	25429.5	20762	17902.3	14435	11116	10245.8	7394.82	6251.67	5791.99	4790.59	3607.73	2784.76	1829.77	1357.34	636.791	276.122		542	0.48192	562	0.45578
11.13	340	11.13	337	11.13	324	11.13	309	11.13	311	11.13	344	13.7834	527	11.13	186	26.8358	7.48657	19.4514	9.60906		49.466	100.416		49.466	-25.3472		726	26054.3	22505.3	21166	16867.5	14005.9	11151.8	9514.86	8530.53	6475.38	5721.58	4534.95	3593.58	2855.33	2037.01	1073.41	774.944	230.669		543	0.47334	563	0.46953
11.14	327	11.14	338	11.14	323	11.14	303	11.14	297	11.14	336	13.8168	528	11.14	189	26.8706	2.3589	19.4933	0.00691		49.631	100.416		49.631	-25.3429		728	26852.8	22432.9	19582.9	17145.4	13166.2	10822.8	9908.45	7937.45	6480.93	5340.07	4202.33	3514.68	2651.29	1601.7	798.301	678.881	325.433		544	0.4995	564	0.46645
11.15	313	11.15	338	11.15	321	11.15	296	11.15	282	11.15	326	13.8503	569	11.15	192	26.902	3.72377	19.5289	20.3666		49.781	100.416		49.781	-25.3389		730	25632.7	21891	18168.6	15889.8	13118.7	10769.8	8821.33	7475.21	6214.6	5146.9	4074.06	3217.64	2364.16	1953.21	1002.76	584.611	236.107		545	0.51387	565	0.47723
11.16	315	11.16	333	11.16	318	11.16	292	11.16	301	11.16	335	13.8837	534	11.16	189	26.9728	0.09685	19.5409	0.00342		49.938	100.416		49.938	-25.337		732	24602.5	22111.4	19937.9	15501.7	13028.9	11430.1	8843.24	7170.05	5790.04	4819.74	4433.97	3361.02	2111.74	1793.69	999.734	744.538	334.211		546	0.53444	566	0.49782
11.17	320	11.17	328	11.17	316	11.17	289	11.17	317	11.17	343	13.9171	578	11.17	185	27.0308	3.07993	19.5767	10.131		50.112	100.416		50.112	-25.3332		734	25015.3	22809.4	18190.2	14368.1	12764.8	10239.2	8406.74	6640.26	5453.74	5187.41	4090.78	2734.47	2299.13	1461.07	739.16	601.329	316.489		547	0.53239	567	0.49761
11.18	336	11.18	330	11.18	314	11.18	301	11.18	317	11.18	338	13.9505	665	11.18	182	27.0394	0.04818	19.5786	15.6274		50.26	100.416		50.26	-25.3291		736	25226.5	20607	17870.8	15206.6	12669.1	9951.29	8338.63	6792.44	5683.73	4921.72	4165.29	3296.25	2444.94	1562.76	1202.77	525.299	377.558		548	0.55193	568	0.5223
11.19	348	11.19	332	11.19	315	11.19	308	11.19	318	11.19	333	13.984	675	11.19	180	27.0975	1.53203	19.6265	7.77456		50.413	100.416		50.413	-25.3254		738	23473.8	19652.1	17784.1	15486.6	11800.5	9933.17	8242.57	6909.92	5746.05	4899.98	3732.7	3213.8	2125.63	1384.03	923.308	626.257	256.389		549	0.5599	569	0.5327
11.2	340	11.2	334	11.2	323	11.2	301	11.2	317	11.2	329	14.0174	675	11.2	183	27.3092	2.11397	19.6471	5.062		50.589	100.416		50.589	-25.3209		740	23395.2	21045	17741.3	13575.7	10827.3	9981.67	8234.35	6060.24	4787.86	4723.46	3712.01	2926.56	1771.5	1633.18	917.064	525.927	194.069		550	0.57353	570	0.5491
11.21	330	11.21	338	11.21	325	11.21	295	11.21	317	11.21	324	14.0508	713	11.21	186	27.3766	1.05153	19.6952	2.5182		50.74	100.416		50.74	-25.3163		742	22447.2	20018	16523.6	14436.9	11358.7	9549.6	8351.75	6850.01	5064.88	4427.79	4001.23	2944.17	2096.18	1237.75	805.152	738.513	218.039		551	0.60286	571	0.54346
11.22	316	11.22	347	11.22	310	11.22	292	11.22	317	11.22	318	14.0842	718	11.22	186	27.464	8.7349	19.7298	10.4964		50.885	100.416		50.885	-25.3124		744	21383.8	19468.9	15912.4	13834	11450.4	8718.61	7046.6	6581.6	5339.12	4056.99	3880.36	2475.47	2056.76	1263.35	844.636	565.557	244.929		552	0.61303	572	0.573
11.23	302	11.23	349	11.23	308	11.23	288	11.23	316	11.23	315	14.1176	782	11.23	186	27.5318	4.34413	19.7781	5.22205		51.054	100.416		51.054	-25.3087		746	19820.6	18815.2	14838	13138.8	10903.6	8602.6	7150.62	5964.35	5186.08	3946.75	4040.7	2091.1	1689	1406.97	651.11	507.249	297.549		553	0.62979	573	0.58308
11.24	289	11.24	339	11.24	325	11.24	282	11.24	311	11.24	317	14.1511	912	11.24	185	27.6401	0.03702	19.85	16.3194		51.204	100.416		51.204	-25.305		748	20365.8	17573.7	15240.6	11970.1	10864.2	8655.52	6759.65	5054.65	4856.64	4410.45	3213.22	2535.99	1865.29	1040.01	774.909	509.4	285.493		554	0.64373	574	0.59044
11.25	287	11.25	336	11.25	328	11.25	276	11.25	309	11.25	316	14.1845	1027	11.25	188	27.6801	13.1141	19.8986	8.11652		51.363	100.416		51.363	-25.301		750	19629.5	17620.7	14462.2	11776.2	9655.72	7897.54	6998.46	5603.21	5191	4070.49	2984.24	2778.66	1966.3	1078.64	1023.65	397.828	232.648		555	0.65003	575	0.58654
11.26	298	11.26	339	11.26	315	11.26	268	11.26	309	11.26	312	14.2179	1270	11.26	193	27.6869	1.81869	19.9902	8.53861		51.526	100.415		51.526	-25.2968		752	19577.4	17668.3	13592.2	12731.2	9698.17	7929.45	6148.65	5841.53	4881.05	4197.82	3561.16	2359.9	1909.32	1251.79	599.092	439.378	263.627		556	0.66343	576	0.59708
11.27	303	11.27	336	11.27	308	11.27	268	11.27	311	11.27	304	14.2513	1453	11.27	191	27.7084	0.01841	20.0391	4.24811		51.678	100.415		51.678	-25.2917		754	17082.6	15924.6	14826.1	12102.6	9924.55	7674.67	7580.35	5412.3	4358.38	4248.83	3343.34	2452.39	1943.27	840.948	895.951	367.517	228.874		557	0.67786	577	0.60746
11.28	304	11.28	328	11.28	305	11.28	275	11.28	316	11.28	294	14.2848	1361	11.28	184	27.7485	6.52232	20.2285	37.3918		51.849	100.414		51.849	-25.286		756	17318.3	16047.4	14084.5	10974	9375.32	7968.59	6221.39	5653.25	4266.49	3612.11	3349.42	2052.65	1607.39	1089.53	657.901	394.975	305.454		558	0.69128	578	0.63744
11.29	308	11.29	329	11.29	303	11.29	276	11.29	309	11.29	296	14.3182	1268	11.29	185	27.7553	0.90538	20.2733	10.1129		52.006	100.414		52.006	-25.2803		758	17560.5	15586.8	13860.9	10852.1	8583.79	6917.53	5670.02	4978.83	4544	3508.55	2642.8	2300.73	1339.05	982.862	820.715	384.916	168.233		559	0.70104	579	0.64866
11.3	313	11.3	335	11.3	302	11.3	273	11.3	296	11.3	303	14.3516	1239	11.3	190	27.8245	0.46418	20.2781	18.599		52.161	100.414		52.161	-25.275		760	16649.7	15044.1	12634.2	11055.4	9806.32	7833.73	6267.54	4895.32	4247.15	3203.7	2685	1998.39	1655.71	1506.51	581.662	429.924	177.028		560	0.71492	580	0.65642
11.31	318	11.31	341	11.31	309	11.31	279	11.31	307	11.31	317	14.385	1233	11.31	189	27.8933	0.23089	20.3098	50.7016		52.329	100.413		52.329	-25.2698		762	17019.8	14156.9	13915.3	10121.4	7948.21	6635.85	6017.37	5371.13	4137.04	3197.13	2312.98	2235.77	1635.08	1010.57	825.523	544.678	130.869		561	0.73271	581	0.67088
11.32	323	11.32	347	11.32	320	11.32	288	11.32	327	11.32	334	14.4184	1300	11.32	185	28.0756	24.9086	20.323	5.03095		52.493	100.414		52.493	-25.2652		764	16195.1	13861.3	11394.3	10710.9	8073.23	6531.68	5492.27	4739.46	3677.36	3245.45	2653.35	1918.9	1552.36	1160.42	675.29	270.116	189.081		562	0.72884	582	0.68347
11.33	328	11.33	353	11.33	308	11.33	285	11.33	314	11.33	332	14.4519	1215	11.33	182	28.1451	12.388	20.3595	25.2199		52.649	100.414		52.649	-25.2605		766	15466.1	13640.6	11322.8	9380.72	8801.76	7423.35	4960.33	4538.58	4254.82	3002.12	2909.86	1963.5	1489.63	1354.44	724.746	440.701	250.874		563	0.74891	583	0.69241
11.34	334	11.34	358	11.34	291	11.34	280	11.34	296	11.34	327	14.4853	991	11.34	178	28.2391	2.32222	20.3907	0.27151		52.805	100.413		52.805	-25.2563		768	15763.5	11900.8	9630.81	9640.59	7440.74	6098.46	4750.15	4502.05	4045.52	3035.57	2360.84	1697.32	1667.42	1282.48	488.728	402.482	172.492		564	0.75068	584	0.72347
11.35	322	11.35	348	11.35	310	11.35	275	11.35	300	11.35	318	14.5187	639	11.35	174	28.2573	6.7128	20.4406	0.13508		52.956	100.414		52.956	-25.2524		770	14838.1	12741.2	11540.2	9355.69	7660.7	6493.51	6014.4	4284.08	3309.24	3404.82	2157.18	1867.75	1246.75	938.33	749.536	474.954	118.738		565	0.76015	585	0.71234
11.36	309	11.36	338	11.36	332	11.36	271	11.36	307	11.36	310	14.5521	517	11.36	170	28.287	3.31496	20.6338	3.03221		53.126	100.414		53.126	-25.2483		772	14305.6	12407.9	11380	9898.14	6366.51	5985.01	4791.44	4803.71	3870.81	3273.11	2855.73	2269.37	1333.1	858.068	537.903	368.006	214.67		566	0.7895	586	0.74379
11.37	316	11.37	342	11.37	321	11.37	282	11.37	310	11.37	317	14.5855	376	11.37	173	28.3089	1.15587	20.6843	1.50842		53.3	100.413		53.3	-25.2452		774	13807.9	12619	10861.5	8820.28	6384.95	5620.2	5142.71	3952.46	3395.71	3236.54	2625.89	1616.37	1219.73	748.578	475.589	380.471	126.824		567	0.78218	587	0.74876
11.38	322	11.38	347	11.38	312	11.38	291	11.38	313	11.38	325	14.619	405	11.38	176	28.3272	3.33891	20.9844	3.33359		53.456	100.413		53.456	-25.2425		776	14341	11141.5	9825.7	8158.77	7587.65	6706.95	4094.59	4487.54	2908.22	3005.64	2333.83	1274.31	1291.31	739.151	513.581	228.185	133.054		568	0.79591	588	0.74186
11.39	314	11.39	347	11.39	317	11.39	287	11.39	306	11.39	341	14.6524	411	11.39	178	28.337	8.91968	21.0253	36.0801		53.601	100.413		53.601	-25.24		778	12711.3	12529.8	10564.1	7853.72	6647.14	6487.45	4504.27	3125.55	2621.61	2265.24	2641.44	1444.94	1293.32	907.711	720.118	336.189	131.45		569	0.80369	589	0.75769
11.4	307	11.4	346	11.4	319	11.4	283	11.4	301	11.4	353	14.6858	402	11.4	180	28.3569	1.64889	21.0358	1.65805		53.773	100.413		53.773	-25.2425		780	11662.1	10792.2	9525.78	7997.1	6743.1	5114.69	3874.84	3506.3	2785.44	2553.55	2331.67	1104.24	981.391	538.661	723.966	276.059	140.445		570	0.81619	590	0.76531
11.41	308	11.41	334	11.41	312	11.41	275	11.41	308	11.41	352	14.7192	405	11.41	183	28.4071	4.43603	21.0662	11.5778		53.925	100.412		53.925	-25.2421		782	12582.4	10929.9	8703.2	6485.41	5527.07	5298.4	4602.81	4577.25	2985.45	2663.05	2115.17	1597.12	1402.54	829.096	852.175	219.08	142.029		571	0.82772	591	0.77465
11.42	312	11.42	326	11.42	305	11.42	275	11.42	314	11.42	346	14.7527	459	11.42	181	28.4154	1.79394	21.0713	8.5647		54.089	100.412		54.089	-25.2406		784	12128.5	10118.9	8425.33	8080.76	5848.06	4517.35	4070.74	3447.46	2805.52	2574.34	1353.38	1572.11	1077.95	781.667	590	256.044	256.044		572	0.8382	592	0.77844
11.43	328	11.43	324	11.43	298	11.43	292	11.43	322	11.43	329	14.7861	437	11.43	169	28.4857	0.89226	21.0768	17.9471		54.252	100.412		54.252	-25.2393		786	11455.2	9588.61	9725.02	6950.1	5988.42	4963.98	3857.61	3103.38	2769.67	2291.27	1674.2	1592.65	1032.33	638.865	477.645	187.901	338.222		573	0.86418	593	0.81565
11.44	333	11.44	326	11.44	297	11.44	301	11.44	325	11.44	324	14.8195	426	11.44	167	28.5821	3.58052	21.1037	4.68463		54.406	100.411		54.406	-25.2411		788	11287.4	9261.22	7279.43	6168.74	4683.85	4599.36	3071.64	2893.41	2584.78	1465.99	1950.93	1364.92	1195.94	617.26	490.336	185.564	154.315		574	0.85532	594	0.80308
11.45	323	11.45	334	11.45	307	11.45	296	11.45	320	11.45	340	14.8529	387	11.45	184	28.6528	1.78055	21.1178	5.75923		54.561	100.411		54.561	-25.2404		790	10462.4	9242.28	8053.09	7353.35	5651.73	4842.31	3313.34	3562.82	2018.82	2137.22	2550.65	1821.61	712.803	380.557	514.802	198.001	0		575	0.85782	595	0.80833
11.46	315	11.46	338	11.46	311	11.46	292	11.46	321	11.46	353	14.8864	365	11.46	195	29.0079	18.9783	21.1194	7.63566		54.738	100.41		54.738	-25.2386		792	9650.26	8366.14	7129.63	6469.87	4574	4118.56	3443.32	3118.12	2471.38	1927.61	1939.01	1421.29	1221.04	651.22	203.506	407.012	0		576	0.87202	596	0.81793
11.47	310	11.47	336	11.47	308	11.47	289	11.47	327	11.47	361	14.9198	352	11.47	200	29.0797	9.43818	21.1229	4.26029		54.901	100.41		54.901	-25.2367		794	9021.03	8158.36	7165.93	5344.73	5232.13	4314.21	3164.81	2650.39	1841.71	1799.85	1674.28	1339.43	563.814	502.284	532.003	376.713	83.7141		577	0.88104	597	0.83006
11.48	312	11.48	328	11.48	308	11.48	294	11.48	331	11.48	367	14.9532	381	11.48	197	29.2438	0.0604	21.1316	10.0809		55.057	100.409		55.057	-25.2337		796	9557.63	7720.88	6874.27	5262.71	5218.88	4192.64	2922.3	2805.41	1835.89	1916.25	1589.21	1268.62	859.499	515.7	257.85	179.206	300.825		578	0.90833	598	0.83509
11.49	321	11.49	315	11.49	310	11.49	306	11.49	332	11.49	371	14.9866	362	11.49	187	29.3162	0.03011	21.1554	2.33021		55.217	100.409		55.217	-25.2315		798	8702.28	8158.77	6826.32	5989.62	4275.96	3715.21	3061.14	2889.11	2221.78	1695.97	1856.5	1170.15	840.245	530.681	398.011	301.161	44.2234		579	0.89234	599	0.84327
11.5	317	11.5	316	11.5	308	11.5	303	11.5	333	11.5	384	15.02	388	11.5	187	29.3228	0.14989	21.1712	3.79836		55.395	100.408		55.395	-25.2296		800	8386.57	7524.97	6031.63	4469.1	4217.41	2877.45	2698.58	2183.35	2723.61	1852.45	1539.31	1113.29	864.782	682.723	364.119	189.797	91.0297		580	0.92147	600	0.87492
11.51	305	11.51	326	11.51	303	11.51	293	11.51	335	11.51	402	15.0535	429	11.51	193	29.362	9.71482	21.1833	5.01475		55.542	100.408		55.542	-25.2278																					581	0.90791	601	0.85977
11.52	314	11.52	340	11.52	305	11.52	290	11.52	331	11.52	406	15.0869	413	11.52	183	29.3954	0.07477	21.1977	0.4731		55.706	100.408		55.706	-25.2223																					582	0.91724	602	0.8645
11.53	330	11.53	356	11.53	311	11.53	291	11.53	325	11.53	405	15.1203	406	11.53	169	29.4347	4.83127	21.2251	3.57119		55.864	100.408		55.864	-25.2181																					583	0.94386	603	0.87386
11.54	335	11.54	336	11.54	312	11.54	298	11.54	343	11.54	427	15.1537	377	11.54	168	29.4454	0.62335	21.2496	0.23532		56.034	100.408		56.034	-25.2147																					584	0.92986	604	0.85953
11.55	337	11.55	308	11.55	313	11.55	306	11.55	365	11.55	455	15.1872	391	11.55	171	29.518	0.33462	21.2771	1.77632		56.195	100.407		56.195	-25.2113																					585	0.93515	605	0.89098
11.56	333	11.56	322	11.56	316	11.56	294	11.56	367	11.56	449	15.2206	413	11.56	180	29.5183	0.31007	21.3707	1.03336		56.367	100.408		56.367	-25.2068																					586	0.94544	606	0.89164
11.57	327	11.57	340	11.57	320	11.57	281	11.57	368	11.57	441	15.254	428	11.57	191	29.5911	0.16638	21.423	0.51427		56.523	100.408		56.523	-25.2036																					587	0.94408	607	0.90395
11.58	330	11.58	335	11.58	328	11.58	278	11.58	381	11.58	475	15.2874	443	11.58	183	29.5936	3.87928	21.4423	0.76495		56.685	100.407		56.685	-25.201																					588	0.96889	608	0.93091
11.59	332	11.59	330	11.59	333	11.59	278	11.59	395	11.59	507	15.3209	490	11.59	176	29.6669	1.92929	21.4605	0.10985		56.834	100.406		56.834	-25.1994																					589	0.97737	609	0.8902
11.6	328	11.6	331	11.6	319	11.6	296	11.6	402	11.6	513	15.3543	460	11.6	175	29.7035	12.8633	21.4949	0.38055		56.989	100.406		56.989	-25.1982																					590	0.95989	610	0.92352
11.61	325	11.61	333	11.61	309	11.61	308	11.61	408	11.61	523	15.3877	466	11.61	174	29.7578	1.49106	21.5131	0.05465		57.168	100.406		57.168	-25.1957																					591	0.96092	611	0.92024
11.62	324	11.62	343	11.62	310	11.62	291	11.62	408	11.62	545	15.4211	498	11.62	176	29.7771	6.39719	21.5775	3.85162		57.337	100.405		57.337	-25.1927																					592	0.98715	612	0.92933
11.63	322	11.63	347	11.63	313	11.63	277	11.63	408	11.63	561	15.4545	546	11.63	178	29.7955	17.9496	21.6304	1.91582		57.493	100.403		57.493	-25.1895																					593	0.96902	613	0.9321
11.64	316	11.64	337	11.64	323	11.64	268	11.64	407	11.64	558	15.488	532	11.64	179	29.8096	7.64586	21.7081	10.7567		57.659	100.403		57.659	-25.1882																					594	0.99207	614	0.91294
11.65	311	11.65	331	11.65	325	11.65	267	11.65	411	11.65	552	15.5214	572	11.65	178	29.8315	0.74159	21.7613	5.35145		57.827	100.402		57.827	-25.1858																					595	0.97096	615	0.94788
11.66	309	11.66	332	11.66	314	11.66	278	11.66	421	11.66	541	15.5548	610	11.66	176	29.8694	8.92696	21.7767	2.4788		57.986	100.401		57.986	-25.1836																					596	0.97124	616	0.95027
11.67	315	11.67	340	11.67	314	11.67	289	11.67	419	11.67	524	15.5882	646	11.67	175	29.8834	3.80223	21.8198	0.09376		58.143	100.399		58.143	-25.1815																					597	0.99906	617	0.95553
11.68	328	11.68	356	11.68	325	11.68	299	11.68	402	11.68	499	15.6217	648	11.68	173	30.3105	0.14507	21.8301	1.23252		58.302	100.399		58.302	-25.179																					598	1	618	0.94988
11.69	335	11.69	367	11.69	323	11.69	302	11.69	387	11.69	489	15.6551	517	11.69	175	30.3857	0.07215	21.8378	23.3533		58.468	100.398		58.468	-25.177																					599	0.97442	619	0.9601
11.7	336	11.7	374	11.7	310	11.7	297	11.7	373	11.7	490	15.6885	430	11.7	181	30.4189	1.58741	21.8468	4.95596		58.628	100.396		58.628	-25.1753																					600	0.97715	620	0.9716
11.71	341	11.71	378	11.71	325	11.71	302	11.71	367	11.71	468	15.7219	389	11.71	190	30.4944	0.78956	21.8733	0.04665		58.795	100.395		58.795	-25.1735																					601	0.97674	621	0.96792
11.72	348	11.72	381	11.72	355	11.72	312	11.72	367	11.72	432	15.7553	366	11.72	201	30.5841	2.27875	21.8745	0.89761		58.958	100.395		58.958	-25.1684																					602	0.97559	622	0.96506
11.73	347	11.73	367	11.73	347	11.73	305	11.73	365	11.73	395	15.7888	343	11.73	192	30.6332	0.62542	21.8914	11.6152		59.126	100.395		59.126	-25.1647																					603	0.97839	623	0.96793
11.74	344	11.74	346	11.74	326	11.74	293	11.74	362	11.74	357	15.8222	399	11.74	177	30.66	1.13341	21.9004	2.4672		59.279	100.394		59.279	-25.1616																					604	0.975	624	0.97536
11.75	345	11.75	354	11.75	333	11.75	284	11.75	340	11.75	347	15.8556	358	11.75	174	30.6624	2.34871	21.9281	0.44651		59.451	100.393		59.451	-25.159																					605	0.97476	625	0.99629
11.76	347	11.76	369	11.76	346	11.76	275	11.76	314	11.76	342	15.889	321	11.76	173	30.7093	0.31108	21.9678	4.01495		59.613	100.394		59.613	-25.1574																					606	0.97158	626	1
11.77	350	11.77	380	11.77	346	11.77	279	11.77	299	11.77	326	15.9224	352	11.77	175	30.7385	1.16884	22.0217	1.9973		59.764	100.394		59.764	-25.1547																					607	0.97201	627	0.97592
11.78	353	11.78	391	11.78	346	11.78	284	11.78	285	11.78	309	15.9559	380	11.78	178	30.8043	0.7825	22.1203	9.55997		59.931	100.393		59.931	-25.1511																					608	0.97354	628	0.96915
11.79	361	11.79	386	11.79	345	11.79	279	11.79	283	11.79	312	15.9893	325	11.79	179	30.8807	0.38961	22.1353	3.57861		60.096	100.392		60.096	-25.147																					609	0.99463	629	0.97088
11.8	369	11.8	381	11.8	344	11.8	275	11.8	282	11.8	315	16.0227	342	11.8	179	31.0157	0.47209	22.1746	4.75526		60.271	100.393		60.271	-25.1426																					610	0.96937	630	0.97767
11.81	364	11.81	372	11.81	353	11.81	285	11.81	289	11.81	306	16.0561	357	11.81	179	31.0335	1.12109	22.1896	1.77937		60.432	100.392		60.432	-25.1399																					611	0.98035	631	0.97533
11.82	357	11.82	367	11.82	360	11.82	293	11.82	295	11.82	297	16.0896	370	11.82	178	31.0567	3.17744	22.2938	0.70034		60.583	100.391		60.583	-25.1373																					612	0.96451	632	0.97188
11.83	342	11.83	390	11.83	358	11.83	297	11.83	292	11.83	288	16.123	397	11.83	175	31.0927	0.23478	22.2975	13.2806		60.757	100.389		60.757	-25.1343																					613	0.95742	633	0.97505
11.84	338	11.84	405	11.84	359	11.84	298	11.84	291	11.84	282	16.1564	404	11.84	173	31.1106	0.5575	22.3485	0.34849		60.918	100.389		60.918	-25.1325																					614	0.95273	634	0.9776
11.85	359	11.85	405	11.85	369	11.85	290	11.85	297	11.85	285	16.1898	415	11.85	173	31.1339	1.58034	22.3522	6.60648		61.067	100.388		61.067	-25.1311																					615	0.94927	635	0.97861
11.86	373	11.86	409	11.86	376	11.86	291	11.86	296	11.86	291	16.2233	505	11.86	173	31.337	8.50958	22.507	14.5013		61.234	100.386		61.234	-25.1289																					616	0.94437	636	0.97728
11.87	372	11.87	422	11.87	377	11.87	310	11.87	282	11.87	302	16.2567	547	11.87	171	31.4148	4.23159	22.5135	0.01459		61.399	100.384		61.399	-25.1268																					617	0.91865	637	0.97788
11.88	376	11.88	431	11.88	383	11.88	319	11.88	274	11.88	307	16.2901	559	11.88	172	31.4559	0.01416	22.5142	1.78131		61.568	100.383		61.568	-25.1256																					618	0.93516	638	0.99779
11.89	386	11.89	435	11.89	396	11.89	318	11.89	271	11.89	302	16.3235	532	11.89	178	31.5208	2.04308	22.5622	7.21214		61.731	100.382		61.731	-25.1242																					619	0.92698	639	0.98307
11.9	401	11.9	444	11.9	407	11.9	319	11.9	276	11.9	304	16.357	391	11.9	174	31.534	0.00705	22.5688	0.00729		61.885	100.38		61.885	-25.1226																					620	0.92238	640	0.97397
11.91	420	11.91	457	11.91	416	11.91	322	11.91	286	11.91	310	16.3904	353	11.91	162	31.5992	1.01586	22.5695	0.88717		62.051	100.378		62.051	-25.1205																					621	0.91962	641	0.98052
11.92	421	11.92	459	11.92	421	11.92	321	11.92	304	11.92	310	16.4238	359	11.92	160	31.9528	0.13292	22.6617	5.53494		62.22	100.377		62.22	-25.1207																					622	0.90986	642	0.97556
11.93	412	11.93	455	11.93	425	11.93	318	11.93	325	11.93	308	16.4572	354	11.93	164	32.0323	0.0661	22.6672	26.6435		62.385	100.375		62.385	-25.1208																					623	0.93186	643	0.95776
11.94	419	11.94	462	11.94	433	11.94	319	11.94	325	11.94	306	16.4906	365	11.94	171	32.0393	5.98199	22.7173	2.75357		62.555	100.373		62.555	-25.1208																					624	0.89859	644	0.91894
11.95	432	11.95	473	11.95	444	11.95	323	11.95	316	11.95	306	16.5241	382	11.95	180	32.0472	0.03678	22.7228	13.2543		62.719	100.371		62.719	-25.1209																					625	0.89677	645	0.94011
11.96	437	11.96	482	11.96	451	11.96	337	11.96	318	11.96	315	16.5575	370	11.96	176	32.1066	1.09542	22.862	6.66511		62.874	100.37		62.874	-25.1202																					626	0.88656	646	0.93133
11.97	440	11.97	491	11.97	457	11.97	353	11.97	322	11.97	327	16.5909	312	11.97	167	32.1189	2.97517	22.8697	1.30051		63.042	100.369		63.042	-25.1198																					627	0.88206	647	0.92713
11.98	453	11.98	499	11.98	473	11.98	353	11.98	318	11.98	316	16.6243	368	11.98	173	32.1269	0.0183	22.9181	3.31451		63.212	100.368		63.212	-25.12																					628	0.87095	648	0.95554
11.99	467	11.99	508	11.99	491	11.99	351	11.99	312	11.99	303	16.6578	347	11.99	180	32.1865	0.54465	22.9258	0.64717		63.376	100.366		63.376	-25.1203																					629	0.87048	649	0.9159
12	488	12	551	12	494	12	349	12	313	12	323	16.6912	367	12	175	32.2928	0.12941	23.0061	12.5803		63.536	100.365		63.536	-25.1213																					630	0.87395	650	0.90901
12.01	509	12.01	592	12.01	499	12.01	348	12.01	314	12.01	341	16.7246	368	12.01	172	32.3634	5.41618	23.0148	5.54142		63.687	100.365		63.687	-25.1216																					631	0.84573	651	0.90721
12.02	525	12.02	602	12.02	530	12.02	347	12.02	320	12.02	340	16.758	428	12.02	174	32.3732	0.06437	23.0626	6.25784		63.86	100.364		63.86	-25.1218																					632	0.84532	652	0.91588
12.03	542	12.03	619	12.03	557	12.03	350	12.03	326	12.03	339	16.7914	436	12.03	175	32.433	0.51136	23.0713	2.75823		64.027	100.362		64.027	-25.1229																					633	0.84468	653	0.8724
12.04	563	12.04	673	12.04	568	12.04	369	12.04	327	12.04	338	16.8249	458	12.04	165	32.444	2.69312	23.0872	20.4424		64.188	100.362		64.188	-25.1239																					634	0.84644	654	0.88689
12.05	590	12.05	721	12.05	584	12.05	389	12.05	324	12.05	336	16.8583	464	12.05	160	32.4889	0.04519	23.1035	2.40891		64.364	100.362		64.364	-25.1244																					635	0.84666	655	0.88397
12.06	632	12.06	751	12.06	612	12.06	411	12.06	312	12.06	335	16.8917	521	12.06	171	32.5137	0.25434	23.1439	10.1677		64.531	100.362		64.531	-25.1242																					636	0.83827	656	0.89365
12.07	674	12.07	803	12.07	644	12.07	426	12.07	309	12.07	339	16.9251	435	12.07	178	32.5698	0.02252	23.1602	1.1981		64.705	100.361		64.705	-25.124																					637	0.82772	657	0.86883
12.08	713	12.08	892	12.08	683	12.08	426	12.08	322	12.08	351	16.9585	412	12.08	177	32.8342	8.32767	23.1952	1.55464		64.871	100.361		64.871	-25.1236																					638	0.79884	658	0.88319
12.09	758	12.09	967	12.09	723	12.09	429	12.09	333	12.09	356	16.992	388	12.09	175	32.8821	0.86028	23.2522	0.77333		65.023	100.361		65.023	-25.1234																					639	0.79183	659	0.88503
12.1	809	12.1	1024	12.1	763	12.1	439	12.1	338	12.1	352	17.0254	365	12.1	170	32.916	4.14121	23.2684	6.71727		65.185	100.36		65.185	-25.1232																					640	0.79497	660	0.87831
12.11	832	12.11	1004	12.11	790	12.11	451	12.11	343	12.11	350	17.0588	392	12.11	171	32.9329	0.10244	23.2744	2.45193		65.364	100.36		65.364	-25.1228																					641	0.78782	661	0.85942
12.12	830	12.12	916	12.12	806	12.12	467	12.12	347	12.12	352	17.0922	405	12.12	177	32.9532	0.21465	23.3255	3.34044		65.511	100.359		65.511	-25.1219																					642	0.77128	662	0.83013
12.13	826	12.13	803	12.13	836	12.13	483	12.13	346	12.13	345	17.1257	467	12.13	176	32.964	0.4279	23.3315	1.21962		65.681	100.359		65.681	-25.1212																					643	0.74483	663	0.84653
12.14	821	12.14	673	12.14	874	12.14	499	12.14	342	12.14	331	17.1591	544	12.14	170	33.015	0.05096	23.5457	45.6862		65.834	100.358		65.834	-25.1205																					644	0.73963	664	0.84222
12.15	809	12.15	568	12.15	850	12.15	524	12.15	359	12.15	318	17.1925	516	12.15	169	33.0353	0.10667	23.6035	22.7246		66.011	100.358		66.011	-25.1193																					645	0.71389	665	0.83983
12.16	794	12.16	473	12.16	800	12.16	553	12.16	386	12.16	306	17.2259	575	12.16	170	33.0737	0.24045	23.7389	4.05723		66.177	100.357		66.177	-25.1167																					646	0.72057	666	0.82119
12.17	716	12.17	423	12.17	740	12.17	564	12.17	379	12.17	311	17.2594	630	12.17	168	33.0817	3.55153	23.7972	2.01822		66.334	100.356		66.334	-25.1154																					647	0.70554	667	0.82365
12.18	623	12.18	385	12.18	677	12.18	571	12.18	365	12.18	320	17.2928	559	12.18	165	33.1561	0.1196	23.8335	4.92592		66.506	100.356		66.506	-25.1144																					648	0.70228	668	0.80013
12.19	539	12.19	375	12.19	579	12.19	552	12.19	366	12.19	328	17.3262	531	12.19	164	33.1641	1.76583	23.89	7.31786		66.686	100.356		66.686	-25.1136																					649	0.68513	669	0.8054
12.2	455	12.2	370	12.2	476	12.2	530	12.2	370	12.2	336	17.3596	534	12.2	164	33.1704	0.91385	23.8921	2.45026		66.83	100.355		66.83	-25.1111																					650	0.68035	670	0.7779
12.21	411	12.21	361	12.21	414	12.21	563	12.21	373	12.21	324	17.393	461	12.21	166	33.2531	0.4549	23.922	0.39921		67.008	100.354		67.008	-25.1086																					651	0.68173	671	0.77654
12.22	370	12.22	353	12.22	357	12.22	593	12.22	378	12.22	312	17.4265	426	12.22	168	33.3505	0.62855	23.9297	16.2894		67.173	100.354		67.173	-25.1059																					652	0.66099	672	0.78348
12.23	363	12.23	356	12.23	355	12.23	572	12.23	394	12.23	308	17.4599	467	12.23	172	33.3509	0.73139	23.9483	0.08942		67.327	100.354		67.327	-25.1033																					653	0.65311	673	0.76723
12.24	356	12.24	357	12.24	353	12.24	548	12.24	405	12.24	305	17.4933	480	12.24	175	33.4336	0.31261	23.9487	3.64021		67.492	100.352		67.492	-25.1004																					654	0.63636	674	0.76897
12.25	343	12.25	349	12.25	346	12.25	514	12.25	395	12.25	307	17.5267	521	12.25	170	33.4341	0.36356	23.9808	0.1986		67.654	100.351		67.654	-25.099																					655	0.61157	675	0.76445
12.26	333	12.26	341	12.26	336	12.26	481	12.26	390	12.26	307	17.5602	647	12.26	167	33.5815	5.14804	23.9885	8.10202		67.826	100.351		67.826	-25.0978																					656	0.61154	676	0.74751
12.27	332	12.27	332	12.27	320	12.27	454	12.27	399	12.27	304	17.5936	662	12.27	172	33.6653	2.55973	24.0003	6.67283		67.988	100.351		67.988	-25.0967																					657	0.61548	677	0.72891
12.28	331	12.28	329	12.28	316	12.28	428	12.28	402	12.28	300	17.627	648	12.28	174	33.7677	0.22659	24.0072	0.04449		68.148	100.35		68.148	-25.0949																					658	0.61223	678	0.74094
12.29	333	12.29	334	12.29	335	12.29	403	12.29	396	12.29	296	17.6604	677	12.29	172	33.7851	0.03729	24.0593	3.31979		68.327	100.348		68.327	-25.093																					659	0.58431	679	0.73314
12.3	336	12.3	336	12.3	338	12.3	382	12.3	383	12.3	297	17.6939	828	12.3	167	33.852	0.1127	24.1706	8.23649		68.5	100.347		68.5	-25.0918																					660	0.57446	680	0.72611
12.31	341	12.31	335	12.31	321	12.31	363	12.31	362	12.31	302	17.7273	872	12.31	158	33.8694	0.01855	24.23	4.09765		68.663	100.346		68.663	-25.0911																					661	0.56819	681	0.69789
12.32	336	12.32	328	12.32	314	12.32	354	12.32	348	12.32	305	17.7607	906	12.32	158	33.966	0.20829	24.2551	2.37652		68.832	100.345		68.832	-25.0914																					662	0.55706	682	0.68023
12.33	322	12.33	316	12.33	319	12.33	353	12.33	339	12.33	306	17.7941	946	12.33	164	33.9721	2.28652	24.2701	0.23011		68.989	100.344		68.989	-25.0905																					663	0.5417	683	0.67746
12.34	315	12.34	314	12.34	315	12.34	347	12.34	337	12.34	297	17.8275	1231	12.34	170	34.0508	0.10358	24.3148	1.18161		69.151	100.342		69.151	-25.0897																					664	0.54102	684	0.66549
12.35	313	12.35	316	12.35	307	12.35	338	12.35	339	12.35	282	17.861	1221	12.35	176	34.0568	1.13688	24.3298	0.11459		69.32	100.34		69.32	-25.089																					665	0.52869	685	0.65806
12.36	306	12.36	316	12.36	299	12.36	330	12.36	327	12.36	270	17.8944	1081	12.36	174	34.0572	0.05576	24.3353	0.38479		69.49	100.339		69.49	-25.0889																					666	0.53245	686	0.65013
12.37	298	12.37	314	12.37	291	12.37	322	12.37	309	12.37	259	17.9278	927	12.37	169	34.133	1.80737	24.3952	0.19137		69.664	100.338		69.664	-25.0886																					667	0.52812	687	0.62988
12.38	293	12.38	308	12.38	288	12.38	318	12.38	295	12.38	264	17.9612	800	12.38	165	34.1335	0.40075	24.4394	0.17307		69.827	100.337		69.827	-25.0877																					668	0.51513	688	0.63172
12.39	289	12.39	300	12.39	287	12.39	316	12.39	282	12.39	273	17.9947	742	12.39	163	34.1395	0.06828	24.4995	0.08654		69.984	100.335		69.984	-25.0866																					669	0.49421	689	0.63011
12.4	296	12.4	307	12.4	286	12.4	310	12.4	274	12.4	266	18.0281	564	12.4	161	34.1422	0.02787	24.6304	0.31956		70.151	100.333		70.151	-25.086																					670	0.48941	690	0.63451
12.41	305	12.41	315	12.41	285	12.41	303	12.41	265	12.41	256	18.0615	465	12.41	159	34.1464	0.03736	24.691	0.15901		70.315	100.332		70.315	-25.0861																					671	0.47517	691	0.62149
12.42	309	12.42	305	12.42	294	12.42	310	12.42	267	12.42	259	18.0949	437	12.42	147	34.1544	9.11476	24.7795	0.09181		70.474	100.331		70.474	-25.0861																					672	0.47612	692	0.62165
12.43	313	12.43	294	12.43	303	12.43	317	12.43	269	12.43	262	18.1283	426	12.43	137	34.179	15.161	24.8405	0.04598		70.642	100.33		70.642	-25.0853																					673	0.44962	693	0.59053
12.44	305	12.44	290	12.44	301	12.44	307	12.44	268	12.44	259	18.1618	428	12.44	159	34.2182	0.89886	24.8881	1.19003		70.824	100.327		70.824	-25.0851																					674	0.45556	694	0.57063
12.45	297	12.45	287	12.45	298	12.45	297	12.45	267	12.45	259	18.1952	449	12.45	177	34.2188	0.19931	24.9494	0.59192		70.986	100.325		70.986	-25.0854																					675	0.45367	695	0.57463
12.46	292	12.46	295	12.46	289	12.46	291	12.46	270	12.46	268	18.2286	480	12.46	171	34.2247	0.03395	24.9839	0.70407		71.154	100.324		71.154	-25.0854																					676	0.43877	696	0.56748
12.47	288	12.47	301	12.47	281	12.47	286	12.47	274	12.47	272	18.262	536	12.47	166	34.2317	0.01872	25.0454	0.35022		71.315	100.323		71.315	-25.0845																					677	0.42893	697	0.57816
12.48	290	12.48	300	12.48	274	12.48	288	12.48	281	12.48	262	18.2954	574	12.48	165	34.2397	4.5325	25.1278	4.54766		71.487	100.321		71.487	-25.0831																					678	0.41792	698	0.55533
12.49	293	12.49	302	12.49	274	12.49	289	12.49	282	12.49	256	18.3289	558	12.49	162	34.2597	0.75853	25.1318	0.40424		71.649	100.319		71.649	-25.0818																					679	0.40791	699	0.54061
12.5	296	12.5	309	12.5	288	12.5	287	12.5	268	12.5	260	18.3623	694	12.5	155	34.2643	7.53912	25.1595	0.40524		71.814	100.317		71.814	-25.0803																					680	0.40293	700	0.53151
12.51	298	12.51	314	12.51	296	12.51	285	12.51	266	12.51	269	18.3957	806	12.51	159	34.273	0.97858	25.1629	0.25873		71.985	100.316		71.985	-25.0782																					681	0.39535	701	0.5167
12.52	296	12.52	317	12.52	297	12.52	282	12.52	281	12.52	283	18.4291	890	12.52	176	34.3087	2.06541	25.167	5.53739		72.142	100.315		72.142	-25.0764																					682	0.38264	702	0.51691
12.53	292	12.53	310	12.53	294	12.53	277	12.53	283	12.53	291	18.4626	787	12.53	177	34.3452	0.37723	25.1897	2.26214		72.312	100.314		72.312	-25.0759																					683	0.39384	703	0.51097
12.54	286	12.54	293	12.54	288	12.54	271	12.54	271	12.54	292	18.496	769	12.54	163	34.3586	0.4867	25.1936	0.20098		72.476	100.313		72.476	-25.0758																					684	0.38208	704	0.50405
12.55	289	12.55	294	12.55	298	12.55	270	12.55	271	12.55	299	18.5294	716	12.55	157	34.3944	1.02699	25.2214	0.20168		72.649	100.311		72.649	-25.0754																					685	0.36442	705	0.49458
12.56	297	12.56	307	12.56	319	12.56	273	12.56	280	12.56	310	18.5628	637	12.56	155	34.4913	16.2068	25.2249	0.12872		72.817	100.311		72.817	-25.0729																					686	0.35709	706	0.50393
12.57	296	12.57	314	12.57	311	12.57	270	12.57	284	12.57	307	18.5963	620	12.57	155	34.5774	8.05912	25.2289	2.75597		72.975	100.311		72.975	-25.0718																					687	0.35029	707	0.48659
12.58	291	12.58	318	12.58	290	12.58	264	12.58	285	12.58	299	18.6297	600	12.58	155	34.76	3.79086	25.3017	4.35959		73.154	100.31		73.154	-25.0718																					688	0.33873	708	0.4774
12.59	279	12.59	314	12.59	287	12.59	266	12.59	284	12.59	300	18.6631	597	12.59	153	34.7848	15.2559	25.3466	1.0764		73.312	100.308		73.312	-25.0726																					689	0.33709	709	0.48126
12.6	265	12.6	308	12.6	290	12.6	270	12.6	284	12.6	303	18.6965	620	12.6	150	34.8469	1.88478	25.364	2.16882		73.47	100.307		73.47	-25.0743																					690	0.32839	710	0.4762
12.61	270	12.61	311	12.61	287	12.61	268	12.61	291	12.61	311	18.7299	654	12.61	159	34.8717	7.58609	25.409	0.53551		73.644	100.307		73.644	-25.0741																					691	0.3207	711	0.46293
12.62	279	12.62	316	12.62	284	12.62	264	12.62	300	12.62	318	18.7634	649	12.62	169	35.2841	0.04728	25.4501	0.00855		73.81	100.306		73.81	-25.0739																					692	0.32163	712	0.44095
12.63	294	12.63	311	12.63	275	12.63	253	12.63	303	12.63	314	18.7968	846	12.63	174	35.3517	0.64148	25.4796	0.00788		73.977	100.305		73.977	-25.0741																					693	0.29691	713	0.43485
12.64	308	12.64	306	12.64	266	12.64	244	12.64	305	12.64	310	18.8302	908	12.64	178	35.3723	0.02362	25.5128	0.00426		74.15	100.303		74.15	-25.0739																					694	0.30277	714	0.43821
12.65	295	12.65	315	12.65	275	12.65	269	12.65	287	12.65	311	18.8636	1126	12.65	166	35.4402	0.31902	25.5423	0.00394		74.327	100.301		74.327	-25.0739																					695	0.28448	715	0.43896
12.66	285	12.66	321	12.66	282	12.66	288	12.66	273	12.66	312	18.8971	1159	12.66	156	35.4569	1.08874	25.8849	2.96803		74.479	100.3		74.479	-25.0741																					696	0.28639	716	0.42973
12.67	288	12.67	307	12.67	281	12.67	268	12.67	277	12.67	305	18.9305	1104	12.67	169	35.5457	0.54135	25.9486	1.47621		74.653	100.299		74.653	-25.0741																					697	0.28624	717	0.40864
12.68	292	12.68	298	12.68	279	12.68	253	12.68	278	12.68	295	18.9639	950	12.68	176	35.5785	3.42431	25.9835	1.08704		74.798	100.297		74.798	-25.0746																					698	0.27562	718	0.41883
12.69	297	12.69	305	12.69	272	12.69	251	12.69	274	12.69	275	18.9973	700	12.69	163	35.6103	1.13802	26.0475	0.54133		74.978	100.294		74.978	-25.0749																					699	0.26838	719	0.39991
12.7	299	12.7	311	12.7	274	12.7	250	12.7	269	12.7	261	19.0308	494	12.7	154	35.6675	1.70248	26.1578	1.7299		75.158	100.293		75.158	-25.0753																					700	0.26216	720	0.38922
12.71	293	12.71	312	12.71	297	12.71	255	12.71	263	12.71	257	19.0642	445	12.71	155	35.6902	0.2457	26.2223	0.86058		75.324	100.291		75.324	-25.0759																					701	0.25475	721	0.38941
12.72	297	12.72	311	12.72	306	12.72	262	12.72	257	12.72	261	19.0976	389	12.72	155	35.6994	0.56593	26.2635	2.93059		75.494	100.291		75.494	-25.0769																					702	0.25087	722	0.38695
12.73	318	12.73	308	12.73	296	12.73	272	12.73	252	12.73	274	19.131	334	12.73	152	35.7796	0.1222	26.3243	2.5151		75.659	100.29		75.659	-25.0782																					703	0.24064	723	0.36356
12.74	311	12.74	308	12.74	295	12.74	265	12.74	253	12.74	277	19.1644	376	12.74	158	35.9062	0.7803	26.3283	1.4573		75.82	100.289		75.82	-25.0792																					704	0.2416	724	0.37088
12.75	276	12.75	310	12.75	303	12.75	241	12.75	260	12.75	272	19.1979	418	12.75	171	35.9449	1.4356	26.3892	1.25086		75.991	100.288		75.991	-25.0801																					705	0.23713	725	0.35084
12.76	272	12.76	311	12.76	303	12.76	240	12.76	264	12.76	269	19.2313	388	12.76	174	35.9962	0.38787	26.4273	7.84863		76.161	100.289		76.161	-25.0819																					706	0.23156	726	0.33961
12.77	288	12.77	311	12.77	296	12.77	254	12.77	266	12.77	269	19.2647	416	12.77	171	36.0349	0.71396	26.435	0.17475		76.323	100.289		76.323	-25.0831																					707	0.22901	727	0.34355
12.78	295	12.78	319	12.78	290	12.78	256	12.78	260	12.78	262	19.2981	491	12.78	168	36.0735	1.43491	26.4561	1.07587		76.489	100.289		76.489	-25.0838																					708	0.21834	728	0.358
12.79	297	12.79	331	12.79	285	12.79	254	12.79	249	12.79	250	19.3316	514	12.79	165	36.1191	0.66797	26.4809	0.0059		76.662	100.288		76.662	-25.0833																					709	0.21268	729	0.32408
12.8	293	12.8	330	12.8	291	12.8	257	12.8	254	12.8	257	19.365	526	12.8	157	36.1639	0.71325	26.4818	0.17016		76.825	100.287		76.825	-25.0849																					710	0.19964	730	0.33829
12.81	286	12.81	326	12.81	300	12.81	263	12.81	264	12.81	270	19.3984	537	12.81	148	36.2096	0.3322	26.4924	3.90326		77	100.286		77	-25.0857																					711	0.19646	731	0.31835
12.82	298	12.82	323	12.82	310	12.82	268	12.82	262	12.82	262	19.4318	560	12.82	155	36.2956	0.03979	26.5002	0.08697		77.158	100.286		77.158	-25.086																					712	0.20234	732	0.32432
12.83	312	12.83	322	12.83	321	12.83	272	12.83	259	12.83	252	19.4652	688	12.83	165	36.3865	0.01979	26.51	0.05013		77.33	100.285		77.33	-25.0861																					713	0.19384	733	0.30064
12.84	312	12.84	326	12.84	311	12.84	269	12.84	259	12.84	258	19.4987	748	12.84	173	36.3966	3.58318	26.5152	3.09862		77.503	100.283		77.503	-25.084																					714	0.18527	734	0.31145
12.85	312	12.85	331	12.85	300	12.85	267	12.85	259	12.85	265	19.5321	696	12.85	182	36.4419	1.174	26.5214	0.53506		77.666	100.282		77.666	-25.0818																					715	0.18958	735	0.28908
12.86	310	12.86	343	12.86	291	12.86	273	12.86	261	12.86	271	19.5655	593	12.86	184	36.4584	0.01126	26.5462	0.00295		77.843	100.282		77.843	-25.0799																					716	0.17496	736	0.28928
12.87	308	12.87	352	12.87	286	12.87	279	12.87	262	12.87	278	19.5989	588	12.87	184	36.4878	1.78155	26.5471	0.08481		78.011	100.282		78.011	-25.0784																					717	0.17384	737	0.29291
12.88	313	12.88	336	12.88	301	12.88	278	12.88	254	12.88	288	19.6324	537	12.88	169	36.5332	0.58371	26.5754	0.02502		78.172	100.281		78.172	-25.0755																					718	0.1725	738	0.27448
12.89	318	12.89	327	12.89	312	12.89	278	12.89	251	12.89	293	19.6658	455	12.89	157	36.5435	0.73708	26.5803	1.59728		78.338	100.28		78.338	-25.0746																					719	0.16602	739	0.27471
12.9	324	12.9	344	12.9	308	12.9	279	12.9	265	12.9	279	19.6992	528	12.9	155	36.5498	0.0056	26.5804	0.01166		78.507	100.279		78.507	-25.074																					720	0.15583	740	0.25955
12.91	328	12.91	355	12.91	312	12.91	282	12.91	271	12.91	267	19.7326	486	12.91	157	36.5648	3.29238	26.5806	1.54111		78.674	100.279		78.674	-25.0731																					721	0.16125	741	0.25213
12.92	327	12.92	356	12.92	328	12.92	288	12.92	262	12.92	258	19.766	494	12.92	169	36.6352	0.36656	26.6458	0.79448		78.852	100.278		78.852	-25.0718																					722	0.14965	742	0.24605
12.93	327	12.93	361	12.93	335	12.93	282	12.93	257	12.93	253	19.7995	540	12.93	173	36.6409	0.02683	26.646	0.00579		79.011	100.277		79.011	-25.071																					723	0.14936	743	0.24777
12.94	328	12.94	372	12.94	327	12.94	259	12.94	261	12.94	251	19.8329	526	12.94	164	36.6566	1.6369	26.656	21.1872		79.178	100.275		79.178	-25.0705																					724	0.14524	744	0.23749
12.95	328	12.95	374	12.95	327	12.95	256	12.95	273	12.95	257	19.8663	429	12.95	158	36.6777	0.18391	26.6577	0.51458		79.346	100.274		79.346	-25.0694																					725	0.13945	745	0.2328
12.96	327	12.96	364	12.96	333	12.96	273	12.96	292	12.96	272	19.8997	443	12.96	154	36.7328	0.01339	26.6803	4.74061		79.524	100.273		79.524	-25.0703																					726	0.13969	746	0.23148
12.97	333	12.97	364	12.97	339	12.97	287	12.97	294	12.97	284	19.9332	449	12.97	152	36.7697	0.09148	26.7004	0.93758		79.682	100.272		79.682	-25.0707																					727	0.13003	747	0.22766
12.98	343	12.98	371	12.98	345	12.98	298	12.98	283	12.98	295	19.9666	486	12.98	153	36.7744	0.09226	26.7218	10.5377		79.862	100.271		79.862	-25.0712																					728	0.13317	748	0.22358
12.99	349	12.99	383	12.99	349	12.99	296	12.99	276	12.99	301	20	450	12.99	152	36.7866	0.05328	26.7234	0.25601		80.027	100.269		80.027	-25.0712																					729	0.1227	749	0.21495
13	353	13	399	13	351	13	288	13	270	13	306	20.0334	430	13	149	36.8667	0.04602	26.735	0.30915		80.201	100.268		80.201	-25.071																					730	0.12591	750	0.21255
13.01	358	13.01	403	13.01	356	13.01	290	13.01	275	13.01	303	20.0668	491	13.01	152	36.8789	0.02651	26.7461	2.35792		80.359	100.268		80.359	-25.0701																					731	0.12417	751	0.2102
13.02	364	13.02	405	13.02	360	13.02	295	13.02	282	13.02	299	20.1003	490	13.02	156	36.8866	1.05646	26.7473	0.4196		80.521	100.268		80.521	-25.0698																					732	0.12251	752	0.20526
13.03	365	13.03	402	13.03	375	13.03	302	13.03	291	13.03	299	20.1337	595	13.03	163	36.9303	1.35412	26.7663	0.46608		80.685	100.267		80.685	-25.07																					733	0.11393	753	0.19348
13.04	367	13.04	398	13.04	391	13.04	308	13.04	300	13.04	301	20.1671	725	13.04	171	36.9464	0.74144	26.7696	0.19575		80.869	100.265		80.869	-25.0693																					734	0.11301	754	0.19344
13.05	376	13.05	431	13.05	402	13.05	313	13.05	289	13.05	301	20.2005	812	13.05	169	36.9791	0.52535	26.7988	6.1108		81.029	100.264		81.029	-25.0691																					735	0.10927	755	0.18965
13.06	385	13.06	466	13.06	413	13.06	318	13.06	278	13.06	301	20.234	935	13.06	167	37.023	0.67342	26.8009	0.15377		81.199	100.263		81.199	-25.0691																					736	0.10317	756	0.18182
13.07	389	13.07	480	13.07	412	13.07	314	13.07	287	13.07	309	20.2674	847	13.07	155	37.0391	0.36849	26.8133	0.20882		81.359	100.262		81.359	-25.0689																					737	0.10047	757	0.176
13.08	395	13.08	492	13.08	412	13.08	313	13.08	295	13.08	316	20.3008	822	13.08	145	37.1795	2.38021	26.8357	0.09738		81.541	100.261		81.541	-25.0674																					738	0.09773	758	0.1774
13.09	418	13.09	487	13.09	423	13.09	333	13.09	293	13.09	323	20.3342	830	13.09	144	37.1989	5.70211	26.865	3.03888		81.702	100.26		81.702	-25.0659																					739	0.09867	759	0.16521
13.1	435	13.1	489	13.1	433	13.1	346	13.1	293	13.1	327	20.3677	821	13.1	145	37.2728	1.18332	26.8684	3.57459		81.873	100.259		81.873	-25.0646																					740	0.09306	760	0.16696
13.11	428	13.11	515	13.11	440	13.11	336	13.11	299	13.11	324	20.4011	804	13.11	152	37.278	4.9026	26.9089	0.04016		82.045	100.258		82.045	-25.0636																					741	0.09214	761	0.16074
13.12	435	13.12	543	13.12	451	13.12	329	13.12	305	13.12	321	20.4345	577	13.12	156	37.2923	2.83531	26.9347	1.77802		82.209	100.259		82.209	-25.0634																					742	0.08719	762	0.16344
13.13	471	13.13	580	13.13	472	13.13	329	13.13	309	13.13	318	20.4679	445	13.13	152	37.3716	2.43747	26.9752	0.02004		82.377	100.259		82.377	-25.0627																					743	0.08715	763	0.15585
13.14	495	13.14	613	13.14	495	13.14	331	13.14	316	13.14	319	20.5013	374	13.14	151	37.5251	9.58578	27.0007	7.94026		82.542	100.258		82.542	-25.062																					744	0.08581	764	0.15902
13.15	504	13.15	640	13.15	521	13.15	337	13.15	326	13.15	328	20.5348	388	13.15	155	37.599	0.87951	27.0339	6.19734		82.717	100.256		82.717	-25.0617																					745	0.07835	765	0.15403
13.16	522	13.16	657	13.16	542	13.16	339	13.16	334	13.16	341	20.5682	361	13.16	158	37.611	0.13177	27.065	2.77419		82.876	100.256		82.876	-25.0604																					746	0.07213	766	0.14354
13.17	549	13.17	664	13.17	557	13.17	337	13.17	338	13.17	357	20.6016	400	13.17	160	37.6194	4.76617	27.0674	3.94939		83.047	100.256		83.047	-25.0603																					747	0.07366	767	0.14354
13.18	576	13.18	697	13.18	575	13.18	344	13.18	341	13.18	365	20.635	422	13.18	153	37.6473	5.31623	27.0753	1.33273		83.213	100.256		83.213	-25.0607																					748	0.07683	768	0.14243
13.19	602	13.19	750	13.19	594	13.19	356	13.19	343	13.19	367	20.6684	430	13.19	139	37.6935	0.4374	27.1006	3.08232		83.384	100.255		83.384	-25.0604																					749	0.07216	769	0.13434
13.2	632	13.2	798	13.2	616	13.2	368	13.2	350	13.2	383	20.7019	445	13.2	140	37.7056	0.06553	27.1028	0.29129		83.555	100.253		83.555	-25.0618																					750	0.06832	770	0.14077
13.21	662	13.21	843	13.21	641	13.21	379	13.21	360	13.21	404	20.7353	520	13.21	148	37.7338	0.17985	27.1318	1.38015		83.729	100.251		83.729	-25.0622																					751	0.06559	771	0.13456
13.22	693	13.22	852	13.22	666	13.22	387	13.22	373	13.22	423	20.7687	675	13.22	152	37.7419	2.64329	27.1399	0.78613		83.889	100.25		83.889	-25.0629																					752	0.0633	772	0.12699
13.23	723	13.23	850	13.23	691	13.23	395	13.23	387	13.23	440	20.8021	696	13.23	154	37.8287	0.08942	27.1421	0.66265		84.052	100.249		84.052	-25.064																					753	0.0658	773	0.11824
13.24	751	13.24	822	13.24	716	13.24	438	13.24	398	13.24	440	20.8356	766	13.24	150	37.8725	2.03055	27.1428	0.12098		84.22	100.247		84.22	-25.065																					754	0.06599	774	0.11936
13.25	778	13.25	789	13.25	741	13.25	488	13.25	409	13.25	438	20.869	754	13.25	144	37.8907	0.05798	27.1697	0.14499		84.395	100.246		84.395	-25.0653																					755	0.06115	775	0.11808
13.26	796	13.26	709	13.26	751	13.26	501	13.26	430	13.26	467	20.9024	728	13.26	149	37.8979	3.43283	27.199	3.60245		84.568	100.244		84.568	-25.0657																					756	0.05944	776	0.11235
13.27	811	13.27	627	13.27	758	13.27	511	13.27	452	13.27	499	20.9358	852	13.27	155	37.9348	3.24575	27.2069	0.39104		84.742	100.242		84.742	-25.0658																					757	0.05524	777	0.1083
13.28	772	13.28	598	13.28	741	13.28	533	13.28	466	13.28	535	20.9693	952	13.28	154	37.9677	1.00945	27.2098	0.06023		84.9	100.241		84.9	-25.0649																					758	0.05383	778	0.11329
13.29	734	13.29	574	13.29	720	13.29	553	13.29	478	13.29	567	21.0027	975	13.29	153	37.9859	0.0288	27.2465	0.9946		85.077	100.24		85.077	-25.0641																					759	0.05028	779	0.10611
13.3	706	13.3	585	13.3	668	13.3	562	13.3	483	13.3	572	21.0361	1015	13.3	150	37.9932	1.70702	27.2569	5.35297		85.244	100.24		85.244	-25.0633																					760	0.0518	780	0.10117
13.31	683	13.31	610	13.31	629	13.31	567	13.31	491	13.31	578	21.0695	1052	13.31	149	38.0302	1.6137	27.2661	1.79192		85.404	100.239		85.404	-25.0633																					761	0.04884	781	0.10382
13.32	675	13.32	689	13.32	640	13.32	561	13.32	510	13.32	590	21.1029	1126	13.32	154	38.1733	0.22211	27.2717	0.42959		85.576	100.237		85.576	-25.0628																					762	0.0476	782	0.09958
13.33	676	13.33	746	13.33	647	13.33	560	13.33	521	13.33	589	21.1364	1039	13.33	158	38.1994	2.55548	27.3005	12.9123		85.75	100.234		85.75	-25.0616																					763	0.04569	783	0.10706
13.34	697	13.34	751	13.34	646	13.34	575	13.34	513	13.34	557	21.1698	857	13.34	160	38.2693	0.11045	27.3138	0.49462		85.914	100.233		85.914	-25.0605																					764	0.05275	784	0.08633
13.35	712	13.35	779	13.35	652	13.35	584	13.35	510	13.35	533	21.2032	528	13.35	164	38.2752	5.04371	27.3242	2.66175		86.093	100.232		86.093	-25.06																					765	0.04422	785	0.09151
13.36	720	13.36	843	13.36	668	13.36	585	13.36	515	13.36	521	21.2366	400	13.36	171	38.2955	1.2704	27.339	0.2137		86.262	100.23		86.262	-25.0576																					766	0.04284	786	0.08657
13.37	721	13.37	847	13.37	685	13.37	578	13.37	519	13.37	497	21.2701	430	13.37	173	38.3715	2.50772	27.3679	6.42182		86.426	100.228		86.426	-25.0563																					767	0.04075	787	0.08744
13.38	714	13.38	787	13.38	703	13.38	563	13.38	521	13.38	461	21.3035	384	13.38	169	38.4411	7.17805	27.3823	2.63189		86.599	100.225		86.599	-25.0554																					768	0.04479	788	0.07834
13.39	697	13.39	695	13.39	698	13.39	563	13.39	514	13.39	434	21.3369	427	13.39	157	38.5378	3.5688	27.3983	4.33093		86.772	100.222		86.772	-25.0542																					769	0.04232	789	0.08239
13.4	673	13.4	581	13.4	675	13.4	574	13.4	501	13.4	414	21.3703	487	13.4	138	38.5523	0.89809	27.4298	0.07457		86.934	100.221		86.934	-25.0535																					770	0.04195	790	0.07625
13.41	667	13.41	517	13.41	655	13.41	552	13.41	482	13.41	402	21.4037	520	13.41	140	38.6494	0.44659	27.4499	1.30902		87.113	100.22		87.113	-25.0526																					771	0.03852	791	0.06963
13.42	670	13.42	480	13.42	637	13.42	512	13.42	460	13.42	393	21.4372	663	13.42	152	38.7964	0.09745	27.4659	2.15357		87.272	100.219		87.272	-25.0522																					772	0.04101	792	0.07194
13.43	606	13.43	427	13.43	566	13.43	495	13.43	444	13.43	379	21.4706	754	13.43	157	38.7967	0.2271	27.4976	0.03702		87.433	100.217		87.433	-25.0521																					773	0.03662	793	0.07523
13.44	519	13.44	369	13.44	478	13.44	485	13.44	431	13.44	363	21.504	701	13.44	160	38.85	4.51692	27.5103	4.44969		87.6	100.215		87.6	-25.0529																					774	0.03398	794	0.07126
13.45	469	13.45	339	13.45	448	13.45	484	13.45	425	13.45	351	21.5374	753	13.45	156	38.8941	0.04845	27.5315	3.94938		87.783	100.214		87.783	-25.054																					775	0.0283	795	0.0697
13.46	425	13.46	314	13.46	429	13.46	485	13.46	421	13.46	340	21.5709	716	13.46	151	38.8944	0.11293	27.5782	2.21355		87.953	100.212		87.953	-25.0552																					776	0.03466	796	0.0797
13.47	383	13.47	318	13.47	378	13.47	489	13.47	398	13.47	316	21.6043	699	13.47	143	38.9479	2.24573	27.5995	1.96476		88.122	100.211		88.122	-25.0571																					777	0.03323	797	0.07361
13.48	342	13.48	323	13.48	326	13.48	492	13.48	375	13.48	291	21.6377	613	13.48	134	38.9532	8.06152	27.6221	13.7973		88.293	100.209		88.293	-25.0584																					778	0.02825	798	0.05903
13.49	328	13.49	319	13.49	313	13.49	472	13.49	378	13.49	297	21.6711	595	13.49	147	39.0513	4.00809	27.6399	1.01839		88.46	100.207		88.46	-25.0593																					779	0.029	799	0.06852
13.5	315	13.5	315	13.5	301	13.5	455	13.5	382	13.5	302	21.7046	571	13.5	158	39.099	1.25798	27.6903	6.8617		88.63	100.205		88.63	-25.0599																					780	0.03524	800	0.06544
13.51	320	13.51	307	13.51	296	13.51	457	13.51	391	13.51	295	21.738	533	13.51	151	39.1203	6.196	27.6924	7.50871		88.791	100.202		88.791	-25.0603																					781	0.03045	801	0.05527
13.52	319	13.52	301	13.52	289	13.52	453	13.52	400	13.52	291	21.7714	570	13.52	145	39.1975	0.62527	27.7081	0.50651		88.956	100.201		88.956	-25.0637																					782	0.02597	802	0.05594
13.53	297	13.53	303	13.53	272	13.53	425	13.53	416	13.53	300	21.8048	574	13.53	146	39.2189	3.08068	27.7608	3.73416		89.131	100.2		89.131	-25.0649																					783	0.02319	803	0.05037
13.54	282	13.54	303	13.54	264	13.54	400	13.54	426	13.54	306	21.8382	493	13.54	147	39.2421	0.20308	27.801	4.51204		89.297	100.199		89.297	-25.0656																					784	0.02501	804	0.05195
13.55	283	13.55	298	13.55	275	13.55	382	13.55	421	13.55	301	21.8717	468	13.55	147	39.256	0.00044	27.8576	2.14068		89.463	100.198		89.463	-25.066																					785	0.01981	805	0.0575
13.56	287	13.56	296	13.56	286	13.56	363	13.56	411	13.56	297	21.9051	475	13.56	143	39.3157	5.02903	27.8697	2.24381		89.639	100.197		89.639	-25.0657																					786	0.02612	806	0.05849
13.57	294	13.57	298	13.57	295	13.57	344	13.57	393	13.57	296	21.9385	497	13.57	133	39.3224	0.61161	27.9264	1.06455		89.805	100.195		89.805	-25.0655																					787	0.02493	807	0.05824
13.58	297	13.58	303	13.58	296	13.58	323	13.58	372	13.58	290	21.9719	473	13.58	134	39.3411	0.10099	27.9571	0.66991		89.984	100.194		89.984	-25.0652																					788	0.02237	808	0.05556
13.59	295	13.59	312	13.59	287	13.59	300	13.59	347	13.59	280	22.0054	469	13.59	145	39.354	0.41931	27.9691	3.19361		90.155	100.194		90.155	-25.064																					789	0.02236	809	0.05274
13.6	292	13.6	313	13.6	283	13.6	282	13.6	327	13.6	275	22.0388	547	13.6	144	39.355	0.00022	27.9841	0.10003		90.325	100.192		90.325	-25.0617																					790	0.01921	810	0.04099
13.61	288	13.61	308	13.61	284	13.61	269	13.61	312	13.61	275	22.0722	536	13.61	135	39.3745	0.3034	28.0262	0.33314		90.481	100.19		90.481	-25.0608																					791	0.02428	811	0.05039
13.62	285	13.62	303	13.62	275	13.62	263	13.62	303	13.62	279	22.1056	487	13.62	137	39.4148	2.50027	28.0382	1.58881		90.655	100.188		90.655	-25.0603																					792	0.01783	812	0.05472
13.63	282	13.63	297	13.63	260	13.63	261	13.63	298	13.63	284	22.1391	449	13.63	145	39.4216	0.30413	28.0532	0.04981		90.837	100.187		90.837	-25.0596																					793	0.0177	813	0.04652
13.64	286	13.64	292	13.64	266	13.64	256	13.64	285	13.64	277	22.1725	411	13.64	149	39.4533	0.2085	28.09	0.52112		90.995	100.188		90.995	-25.0575																					794	0.01782	814	0.04274
13.65	293	13.65	286	13.65	279	13.65	250	13.65	269	13.65	265	22.2059	393	13.65	152	39.4738	0.15089	28.1273	0.08638		91.165	100.188		91.165	-25.0562																					795	0.02007	815	0.04703
13.66	294	13.66	287	13.66	277	13.66	251	13.66	269	13.66	282	22.2393	343	13.66	151	39.5652	0.00289	28.1592	0.01871		91.345	100.187		91.345	-25.0551																					796	0.01728	816	0.04022
13.67	295	13.67	288	13.67	273	13.67	254	13.67	272	13.67	304	22.2727	330	13.67	148	39.631	0.23873	28.1594	0.25913		91.509	100.186		91.509	-25.0542																					797	0.01761	817	0.03972
13.68	282	13.68	285	13.68	273	13.68	254	13.68	272	13.68	287	22.3062	313	13.68	154	39.665	0.00144	28.1676	10.7004		91.684	100.185		91.684	-25.0521																					798	0.01462	818	0.04079
13.69	268	13.69	282	13.69	274	13.69	253	13.69	271	13.69	268	22.3396	373	13.69	161	39.6975	1.3817	28.1852	0.90857		91.857	100.184		91.857	-25.0508																					799	0.01588	819	0.03556
13.7	277	13.7	280	13.7	267	13.7	237	13.7	263	13.7	275	22.373	400	13.7	156	39.731	0.1186	28.1968	0.04291		92.029	100.183		92.029	-25.0494																					800	0.01278	820	0.03884
13.71	284	13.71	279	13.71	262	13.71	225	13.71	255	13.71	281	22.4064	410	13.71	152	39.7977	0.68682	28.2288	0.00933		92.186	100.183		92.186	-25.0481																					801	0.01326	821	0.04529
13.72	283	13.72	280	13.72	264	13.72	244	13.72	256	13.72	275	22.4398	369	13.72	158	39.8539	1.31049	28.2328	7.39286		92.357	100.181		92.357	-25.0473																					802	0.01457	822	0.03771
13.73	284	13.73	284	13.73	266	13.73	259	13.73	257	13.73	268	22.4733	390	13.73	162	39.8885	0.16372	28.2372	5.32157		92.516	100.179		92.516	-25.0464																					803	0.01209	823	0.03132
13.74	291	13.74	302	13.74	266	13.74	257	13.74	256	13.74	257	22.5067	367	13.74	154	39.9545	0.65138	28.2548	0.45257		92.686	100.176		92.686	-25.046																					804	0.01708	824	0.03251
13.75	294	13.75	313	13.75	271	13.75	254	13.75	256	13.75	249	22.5401	400	13.75	145	39.9892	0.08142	28.3026	3.67658		92.856	100.174		92.856	-25.0457																					805	0.01432	825	0.03733
13.76	286	13.76	305	13.76	287	13.76	250	13.76	258	13.76	247	22.5735	422	13.76	132	40	0.01164	28.3098	0.89113		93.028	100.17		93.028	-25.0459																					806	0.01288	826	0.04097
13.77	284	13.77	300	13.77	295	13.77	249	13.77	257	13.77	246	22.607	459	13.77	128	40.0899	1.64489	28.3798	0.44342		93.188	100.168		93.188	-25.045																					807	0.01513	827	0.04168
13.78	292	13.78	300	13.78	291	13.78	252	13.78	250	13.78	248	22.6404	484	13.78	138	40.101	0.00583	28.4507	1.74479		93.361	100.167		93.361	-25.0438																					808	0.0119	828	0.03685
13.79	292	13.79	306	13.79	287	13.79	257	13.79	247	13.79	246	22.6738	448	13.79	148	40.1534	0.81132	28.4585	3.76982		93.537	100.165		93.537	-25.0432																					809	0.01182	829	0.03085
13.8	282	13.8	321	13.8	284	13.8	263	13.8	250	13.8	240	22.7072	406	13.8	156	40.1912	0.8177	28.4637	0.03034		93.701	100.163		93.701	-25.0438																					810	0.01024	830	0.03794
13.81	282	13.81	326	13.81	284	13.81	263	13.81	251	13.81	239	22.7406	393	13.81	154	40.1938	0.73582	28.5129	7.5896		93.871	100.16		93.871	-25.0442																					811	0.01325	831	0.03613
13.82	292	13.82	325	13.82	286	13.82	256	13.82	251	13.82	241	22.7741	366	13.82	141	40.2549	0.40339	28.5211	0.86743		94.044	100.157		94.044	-25.0439																					812	0.01233	832	0.03359
13.83	296	13.83	329	13.83	293	13.83	251	13.83	254	13.83	241	22.8075	381	13.83	139	40.2954	0.36589	28.5289	1.87509		94.207	100.155		94.207	-25.0433																					813	0.01033	833	0.02481
13.84	297	13.84	337	13.84	304	13.84	248	13.84	260	13.84	239	22.8409	399	13.84	144	40.327	0.35752	28.5341	0.01508		94.376	100.153		94.376	-25.0428																					814	0.01222	834	0.03458
13.85	301	13.85	332	13.85	301	13.85	249	13.85	251	13.85	243	22.8743	455	13.85	151	40.3506	3.21098	28.5834	3.77519		94.548	100.151		94.548	-25.043																					815	0.00988	835	0.02825
13.86	306	13.86	322	13.86	293	13.86	252	13.86	238	13.86	249	22.9078	441	13.86	160	40.4289	0.17777	28.6264	0.75386		94.729	100.15		94.729	-25.0438																					816	0.00906	836	0.04365
13.87	296	13.87	336	13.87	307	13.87	256	13.87	239	13.87	246	22.9412	442	13.87	158	40.4318	1.18284	28.6723	8.65627		94.9	100.148		94.9	-25.0449																					817	0.01033	837	0.03843
13.88	284	13.88	357	13.88	325	13.88	260	13.88	244	13.88	241	22.9746	444	13.88	153	40.4526	1.59635	28.6972	0.3751		95.068	100.147		95.068	-25.0455																					818	0.00888	838	0.03808
13.89	308	13.89	369	13.89	334	13.89	259	13.89	244	13.89	247	23.008	505	13.89	144	40.5178	0.36361	28.7092	11.8592		95.236	100.144		95.236	-25.0457																					819	0.00845	839	0.03317
13.9	336	13.9	381	13.9	342	13.9	259	13.9	244	13.9	254	23.0415	481	13.9	135	40.5341	0.58799	28.7433	4.30617		95.404	100.142		95.404	-25.0464																					820	0.00741	840	0.03633
13.91	340	13.91	382	13.91	339	13.91	261	13.91	255	13.91	236	23.0749	458	13.91	132	40.5583	0.20912	28.7549	0.50186		95.571	100.141		95.571	-25.0466																					821	0.00805	841	0.02918
13.92	343	13.92	383	13.92	338	13.92	262	13.92	263	13.92	221	23.1083	384	13.92	130	40.5596	2.39269	28.7802	5.89855		95.744	100.138		95.744	-25.0479																					822	0.01108	842	0.03721
13.93	342	13.93	373	13.93	350	13.93	259	13.93	255	13.93	231	23.1417	343	13.93	143	40.6159	0.12295	28.8057	0.02162		95.918	100.136		95.918	-25.0489																					823	0.01291	843	0.02972
13.94	343	13.94	370	13.94	360	13.94	258	13.94	249	13.94	239	23.1751	368	13.94	153	40.6202	0.18076	28.826	0.24953		96.086	100.134		96.086	-25.0497																					824	0.00619	844	0.0348
13.95	354	13.95	393	13.95	366	13.95	264	13.95	253	13.95	240	23.2086	364	13.95	148	40.6364	0.22914	28.8481	3.84421		96.248	100.132		96.248	-25.0508																					825	0.00612	845	0.02188
13.96	364	13.96	402	13.96	368	13.96	270	13.96	254	13.96	246	23.242	398	13.96	143	40.6589	0.06088	28.877	0.0108		96.425	100.13		96.425	-25.0536																					826	0.00517	846	0.03143
13.97	373	13.97	376	13.97	360	13.97	279	13.97	246	13.97	262	23.2754	464	13.97	139	40.6609	0.10398	28.8809	1.00075		96.597	100.129		96.597	-25.0554																					827	0.01442	847	0.01786
13.98	375	13.98	358	13.98	356	13.98	284	13.98	247	13.98	267	23.3088	505	13.98	136	40.6621	1.18973	28.9195	1.91228		96.768	100.128		96.768	-25.0561																					828	0.00658	848	0.06706
13.99	363	13.99	352	13.99	357	13.99	282	13.99	264	13.99	251	23.3423	589	13.99	134	40.7187	0.06115	28.9524	0.49835		96.929	100.128		96.929	-25.0562																					829	0.00824	849	0.05108
14	353	14	344	14	358	14	281	14	271	14	244	23.3757	651	14	136	40.7392	0.11393	29.1033	5.12095		97.098	100.126		97.098	-25.0564																					830	0.00678	850	0.04298
14.01	344	14.01	335	14.01	358	14.01	282	14.01	265	14.01	246	23.4091	640	14.01	140	40.7396	2.06223	29.164	3.58781		97.259	100.123		97.259	-25.0565																					831	0.00762
14.02	342	14.02	334	14.02	350	14.02	283	14.02	261	14.02	253	23.4425	517	14.02	137	40.7482	4.77315	29.1754	2.54645		97.444	100.12		97.444	-25.0566																					832	0.01109
14.03	345	14.03	340	14.03	334	14.03	283	14.03	256	14.03	265	23.476	360	14.03	128	40.7617	0.03027	29.1822	0.79881		97.614	100.117		97.614	-25.0574																					833	0.01295
14.04	339	14.04	347	14.04	327	14.04	292	14.04	268	14.04	269	23.5094	319	14.04	129	40.7874	2.42487	29.1924	0.72581		97.786	100.115		97.786	-25.0574																					834	0.01344
14.05	327	14.05	353	14.05	327	14.05	306	14.05	290	14.05	268	23.5428	273	14.05	136	40.8401	2.248	29.209	0.81285		97.956	100.114		97.956	-25.058																					835	0.00686
14.06	327	14.06	362	14.06	323	14.06	308	14.06	296	14.06	276	23.5762	276	14.06	137	40.8426	1.02533	29.2116	0.89057		98.122	100.112		98.122	-25.0582																					836	0.01136
14.07	331	14.07	370	14.07	319	14.07	305	14.07	296	14.07	288	23.6096	316	14.07	136	40.8513	2.37296	29.2336	0.14902		98.294	100.11		98.294	-25.0584																					837	0.00658
14.08	333	14.08	377	14.08	315	14.08	305	14.08	290	14.08	287	23.6431	268	14.08	139	40.8905	1.20546	29.2362	1.78477		98.461	100.109		98.461	-25.0576																					838	0.00763
14.09	335	14.09	384	14.09	311	14.09	306	14.09	282	14.09	284	23.6765	345	14.09	143	40.9001	0.00763	29.2545	0.39709		98.625	100.107		98.625	-25.0566																					839	0.00667
14.1	333	14.1	383	14.1	321	14.1	296	14.1	286	14.1	276	23.7099	340	14.1	145	40.9434	1.11755	29.2647	0.36148		98.796	100.106		98.796	-25.0559																					840	0.00861
14.11	330	14.11	381	14.11	331	14.11	286	14.11	291	14.11	267	23.7433	338	14.11	148	40.9738	0.65322	29.2813	0.40429		98.973	100.105		98.973	-25.0555																					841	0.00877
14.12	340	14.12	382	14.12	338	14.12	282	14.12	290	14.12	278	23.7767	349	14.12	142	40.9972	0.05031	29.284	0.44286		99.13	100.103		99.13	-25.0568																					842	0.01636
14.13	349	14.13	385	14.13	344	14.13	279	14.13	289	14.13	288	23.8102	445	14.13	137	40.9992	3.51501	29.3	12.7719		99.317	100.101		99.317	-25.0573																					843	0.00947
14.14	365	14.14	408	14.14	347	14.14	290	14.14	289	14.14	290	23.8436	455	14.14	132	41.0037	0.0038	29.306	0.0741		99.484	100.1		99.484	-25.0576																					844	0.00322
14.15	376	14.15	427	14.15	352	14.15	297	14.15	292	14.15	292	23.877	488	14.15	129	41.0039	0.781	29.3176	0.5399		99.659	100.098		99.659	-25.058																					845	0.00707
14.16	370	14.16	431	14.16	363	14.16	286	14.16	304	14.16	294	23.9104	617	14.16	134	41.0289	0.21649	29.3532	22.3431		99.826	100.095		99.826	-25.0567																					846	0.00997
14.17	368	14.17	437	14.17	371	14.17	278	14.17	313	14.17	298	23.9439	714	14.17	136	41.0453	1.85947	29.3703	10.1979		99.991	100.092		99.991	-25.055																					847	0.01128
14.18	380	14.18	450	14.18	371	14.18	279	14.18	309	14.18	307	23.9773	635	14.18	135	41.067	0.13657	29.3725	6.35125		100.164	100.087		100.164	-25.0532																					848	0.01273
14.19	393	14.19	462	14.19	377	14.19	284	14.19	309	14.19	318	24.0107	550	14.19	140	41.0775	0.32469	29.3888	0.00588		100.328	100.083		100.328	-25.0516																					849	0.00448
14.2	410	14.2	473	14.2	394	14.2	298	14.2	317	14.2	334	24.0441	399	14.2	157	41.0963	0.53583	29.3902	0.26863		100.5	100.079		100.5	-25.0509																					850	0.00808
14.21	431	14.21	501	14.21	409	14.21	309	14.21	326	14.21	340	24.0775	355	14.21	159	41.101	0.02512	29.4259	11.1119		100.66	100.076		100.66	-25.0499
14.22	457	14.22	550	14.22	422	14.22	317	14.22	336	14.22	331	24.111	355	14.22	143	41.103	1.74747	29.443	5.07183		100.832	100.073		100.832	-25.0496
14.23	477	14.23	590	14.23	437	14.23	314	14.23	340	14.23	342	24.1444	395	14.23	132	41.1077	0.38826	29.4443	0.00621		101.008	100.07		101.008	-25.049
14.24	494	14.24	624	14.24	455	14.24	303	14.24	339	14.24	369	24.1778	366	14.24	127	41.1327	0.10764	29.4561	0.80677		101.182	100.068		101.182	-25.0476
14.25	515	14.25	657	14.25	474	14.25	301	14.25	346	14.25	382	24.2112	419	14.25	131	41.1491	0.92441	29.4613	4.0439		101.339	100.065		101.339	-25.0469
14.26	539	14.26	690	14.26	494	14.26	305	14.26	356	14.26	388	24.2447	465	14.26	141	41.1709	0.06791	29.4615	0.00294		101.512	100.06		101.512	-25.0457
14.27	558	14.27	725	14.27	528	14.27	318	14.27	365	14.27	409	24.2781	527	14.27	141	41.1733	0.01894	29.5052	0.50252		101.689	100.056		101.689	-25.0439
14.28	576	14.28	759	14.28	568	14.28	334	14.28	373	14.28	436	24.3115	461	14.28	137	41.2004	0.26644	29.5172	0.00311		101.858	100.049		101.858	-25.043
14.29	623	14.29	797	14.29	599	14.29	343	14.29	376	14.29	442	24.3449	385	14.29	134	41.2775	0.00942	29.529	0.40133		102.025	100.044		102.025	-25.042
14.3	677	14.3	836	14.3	627	14.3	350	14.3	378	14.3	444	24.3784	315	14.3	131	41.3644	0.04893	29.5343	2.01076		102.199	100.04		102.199	-25.041
14.31	710	14.31	917	14.31	680	14.31	373	14.31	390	14.31	444	24.4118	286	14.31	124	41.4692	0.02433	29.5418	0.00855		102.358	100.037		102.358	-25.04
14.32	740	14.32	1003	14.32	736	14.32	398	14.32	404	14.32	444	24.4452	278	14.32	118	41.4775	0.19172	29.5518	4.8196		102.544	100.036		102.544	-25.0404
14.33	808	14.33	1105	14.33	811	14.33	420	14.33	408	14.33	448	24.4786	278	14.33	129	41.5826	0.09532	29.5722	1.44599		102.711	100.033		102.711	-25.0408
14.34	876	14.34	1206	14.34	884	14.34	443	14.34	413	14.34	454	24.512	222	14.34	139	41.7056	0.00927	29.5783	0.24986		102.875	100.03		102.875	-25.0414
14.35	942	14.35	1306	14.35	951	14.35	468	14.35	421	14.35	468	24.5455	264	14.35	145	41.785	0.04281	29.595	0.08359		103.048	100.027		103.048	-25.0421
14.36	1015	14.36	1409	14.36	1013	14.36	494	14.36	424	14.36	477	24.5789	228	14.36	149	41.8113	0.00461	29.6057	0.67025		103.221	100.024		103.221	-25.0412
14.37	1121	14.37	1528	14.37	1045	14.37	519	14.37	405	14.37	459	24.6123	264	14.37	141	41.891	0.02129	29.615	0.00429		103.395	100.02		103.395	-25.0409
14.38	1205	14.38	1571	14.38	1079	14.38	535	14.38	391	14.38	442	24.6457	216	14.38	134	41.9025	0.00912	29.625	2.39819		103.558	100.015		103.558	-25.0412
14.39	1224	14.39	1400	14.39	1117	14.39	525	14.39	390	14.39	428	24.6792	226	14.39	130	42.0088	0.00454	29.6367	7.93276		103.726	100.01		103.726	-25.0411
14.4	1241	14.4	1220	14.4	1145	14.4	525	14.4	397	14.4	418	24.7126	226	14.4	129	42.0658	0.02691	29.6455	0.71885		103.893	100.006		103.893	-25.0446
14.41	1254	14.41	1024	14.41	1151	14.41	546	14.41	421	14.41	416	24.746	245	14.41	136	42.0844	2.50333	29.6683	0.04172		104.062	100.003		104.062	-25.0464
14.42	1211	14.42	848	14.42	1138	14.42	569	14.42	428	14.42	410	24.7794	222	14.42	141	42.0988	0.1413	29.679	0.33329		104.23	99.9996		104.23	-25.0476
14.43	1094	14.43	698	14.43	1099	14.43	596	14.43	411	14.43	397	24.8129	241	14.43	142	42.1178	3.42273	29.6942	0.34057		104.407	99.9966		104.407	-25.0485
14.44	963	14.44	565	14.44	991	14.44	635	14.44	415	14.44	387	24.8463	231	14.44	139	42.1679	0.0262	29.7101	3.94508		104.582	99.9954		104.582	-25.0489
14.45	819	14.45	447	14.45	821	14.45	683	14.45	436	14.45	379	24.8797	247	14.45	133	42.1726	0.01338	29.7439	0.05123		104.75	99.9922		104.75	-25.0491
14.46	697	14.46	383	14.46	696	14.46	705	14.46	442	14.46	374	24.9131	262	14.46	131	42.1912	1.24445	29.7678	0.16939		104.92	99.9881		104.92	-25.0492
14.47	587	14.47	354	14.47	600	14.47	711	14.47	438	14.47	371	24.9465	256	14.47	131	42.2056	0.07026	29.7782	8.94319		105.088	99.9835		105.088	-25.0493
14.48	495	14.48	345	14.48	510	14.48	718	14.48	445	14.48	352	24.98	276	14.48	135	42.2247	1.70155	29.8111	0.67988		105.27	99.9764		105.27	-25.0499
14.49	411	14.49	345	14.49	422	14.49	725	14.49	457	14.49	327	25.0134	281	14.49	140	42.2743	2.79462	29.8176	0.02566		105.441	99.9706		105.441	-25.0511
14.5	360	14.5	334	14.5	374	14.5	734	14.5	461	14.5	320	25.0468	315	14.5	137	42.2749	0.01303	29.8419	7.81271		105.608	99.9665		105.608	-25.0521
14.51	317	14.51	320	14.51	336	14.51	744	14.51	462	14.51	317	25.0802	266	14.51	131	42.3718	3.97704	29.852	4.44786		105.771	99.9634		105.771	-25.0525
14.52	304	14.52	315	14.52	324	14.52	741	14.52	477	14.52	313	25.1136	261	14.52	131	42.3816	1.38919	29.8564	1.61794		105.932	99.9613		105.932	-25.052
14.53	296	14.53	311	14.53	316	14.53	735	14.53	495	14.53	308	25.1471	278	14.53	131	42.4335	0.00076	29.8584	0.04187		106.097	99.9589		106.097	-25.0532
14.54	310	14.54	309	14.54	315	14.54	689	14.54	505	14.54	311	25.1805	313	14.54	136	42.4794	1.97716	29.8849	0.33818		106.276	99.9564		106.276	-25.0555
14.55	323	14.55	308	14.55	313	14.55	640	14.55	515	14.55	313	25.2139	345	14.55	141	42.5262	3.3132	29.9059	30.179		106.455	99.9538		106.455	-25.0573
14.56	319	14.56	313	14.56	304	14.56	556	14.56	512	14.56	318	25.2473	286	14.56	142	42.5413	0.00038	29.9158	3.88525		106.614	99.9517		106.614	-25.0595
14.57	314	14.57	316	14.57	294	14.57	479	14.57	505	14.57	322	25.2808	274	14.57	142	42.5709	1.02835	29.9304	0.80458		106.791	99.9481		106.791	-25.061
14.58	305	14.58	311	14.58	280	14.58	441	14.58	472	14.58	325	25.3142	215	14.58	139	42.6343	1.64709	29.9324	0.02089		106.955	99.9436		106.955	-25.0618
14.59	297	14.59	306	14.59	274	14.59	404	14.59	437	14.59	322	25.3476	236	14.59	138	42.6791	0.51112	29.9546	0.79799		107.123	99.9389		107.123	-25.0623
14.6	289	14.6	305	14.6	290	14.6	372	14.6	396	14.6	300	25.381	221	14.6	143	42.828	0.78585	29.9644	17.6939		107.311	99.9312		107.311	-25.0642
14.61	288	14.61	304	14.61	300	14.61	342	14.61	359	14.61	284	25.4144	248	14.61	144	42.8375	0.00503	29.98	15.0093		107.482	99.9249		107.482	-25.0655
14.62	298	14.62	302	14.62	298	14.62	318	14.62	334	14.62	277	25.4479	237	14.62	136	42.8705	0.00507	30.0137	15.421		107.649	99.9199		107.649	-25.0667
14.63	300	14.63	296	14.63	300	14.63	300	14.63	306	14.63	262	25.4813	190	14.63	133	42.8781	0.13768	30.0253	5.13122		107.814	99.916		107.814	-25.0676
14.64	292	14.64	286	14.64	307	14.64	288	14.64	276	14.64	235	25.5147	198	14.64	134	42.8996	1.24505	30.0288	0.39686		107.985	99.9134		107.985	-25.0689
14.65	283	14.65	292	14.65	300	14.65	282	14.65	261	14.65	225	25.5481	211	14.65	132	42.9369	0.3906	30.0387	8.79956		108.157	99.9106		108.157	-25.0708
14.66	273	14.66	315	14.66	282	14.66	281	14.66	259	14.66	231	25.5816	201	14.66	128	42.9464	0.0025	30.0422	7.0648		108.332	99.9078		108.332	-25.0722
14.67	277	14.67	329	14.67	286	14.67	275	14.67	255	14.67	230	25.615	206	14.67	129	42.9795	0.00252	30.0581	0.02925		108.511	99.9048		108.511	-25.0727
14.68	291	14.68	337	14.68	304	14.68	268	14.68	250	14.68	223	25.6484	229	14.68	132	42.9871	0.06846	30.0881	7.66889		108.672	99.9031		108.672	-25.0728
14.69	303	14.69	341	14.69	313	14.69	272	14.69	247	14.69	218	25.6818	245	14.69	137	42.9971	1.14959	30.0919	0.03216		108.839	99.8997		108.839	-25.074
14.7	316	14.7	343	14.7	319	14.7	281	14.7	245	14.7	215	25.7153	254	14.7	143	43.0087	0.61892	30.0998	2.55138		109.012	99.8956		109.012	-25.0756
14.71	316	14.71	335	14.71	314	14.71	279	14.71	237	14.71	210	25.7487	266	14.71	143	43.1064	0.57139	30.1055	1.80331		109.176	99.8912		109.176	-25.0778
14.72	312	14.72	324	14.72	306	14.72	275	14.72	228	14.72	204	25.7821	312	14.72	141	43.114	0.02447	30.1167	3.51333		109.346	99.8842		109.346	-25.0802
14.73	308	14.73	316	14.73	309	14.73	270	14.73	231	14.73	207	25.8155	317	14.73	138	43.117	0.33893	30.1327	0.01453		109.525	99.8779		109.525	-25.0819
14.74	304	14.74	309	14.74	313	14.74	264	14.74	234	14.74	212	25.8489	345	14.74	134	43.2129	1.83176	30.1455	0.16571		109.687	99.8717		109.687	-25.0831
14.75	302	14.75	295	14.75	300	14.75	260	14.75	229	14.75	225	25.8824	305	14.75	132	43.2236	0.01221	30.1665	0.01599		109.852	99.8653		109.852	-25.0847
14.76	299	14.76	281	14.76	289	14.76	257	14.76	223	14.76	237	25.9158	283	14.76	129	43.2267	0.16849	30.1802	0.89662		110.018	99.858		110.018	-25.0863
14.77	279	14.77	285	14.77	292	14.77	264	14.77	232	14.77	235	25.9492	340	14.77	129	43.2399	1.06319	30.2156	0.07652		110.208	99.8509		110.208	-25.0879
14.78	262	14.78	288	14.78	292	14.78	269	14.78	239	14.78	233	25.9826	298	14.78	129	43.3191	7.52407	30.2202	0.0824		110.365	99.8438		110.365	-25.0892
14.79	257	14.79	287	14.79	272	14.79	261	14.79	238	14.79	231	26.0161	289	14.79	123	43.3228	0.91054	30.2353	4.34774		110.545	99.8366		110.545	-25.0904
14.8	255	14.8	283	14.8	260	14.8	252	14.8	240	14.8	227	26.0495	275	14.8	121	43.3499	0.52861	30.2905	0.03808		110.715	99.8292		110.715	-25.0942
14.81	261	14.81	267	14.81	270	14.81	246	14.81	249	14.81	215	26.0829	291	14.81	133	43.39	0.22923	30.3101	0.00794		110.873	99.8221		110.873	-25.097
14.82	264	14.82	263	14.82	269	14.82	244	14.82	248	14.82	208	26.1163	284	14.82	137	43.4293	3.74044	30.3103	2.16234		111.052	99.8149		111.052	-25.099
14.83	262	14.83	282	14.83	248	14.83	250	14.83	231	14.83	210	26.1498	216	14.83	126	43.4647	5.4489	30.3144	0.43619		111.213	99.8078		111.213	-25.1002
14.84	261	14.84	288	14.84	236	14.84	261	14.84	224	14.84	214	26.1832	247	14.84	125	43.4863	6.0212	30.3853	0.00395		111.38	99.8008		111.38	-25.102
14.85	260	14.85	276	14.85	236	14.85	279	14.85	230	14.85	220	26.2166	254	14.85	138	43.5005	0.11398	30.3896	0.21706		111.57	99.7939		111.57	-25.1045
14.86	250	14.86	272	14.86	243	14.86	280	14.86	228	14.86	223	26.25	327	14.86	138	43.5754	2.70884	30.502	0.17721		111.736	99.7871		111.736	-25.1078
14.87	233	14.87	275	14.87	255	14.87	264	14.87	218	14.87	222	26.2834	362	14.87	126	43.597	2.9933	30.5566	0.06033		111.909	99.7803		111.909	-25.1106
14.88	233	14.88	275	14.88	261	14.88	249	14.88	227	14.88	216	26.3169	362	14.88	129	43.6484	0.0192	30.5776	0.08813		112.073	99.7736		112.073	-25.1132
14.89	245	14.89	273	14.89	264	14.89	235	14.89	248	14.89	205	26.3503	387	14.89	141	43.7596	0.00955	30.5935	0.75622		112.248	99.7668		112.248	-25.1163
14.9	256	14.9	281	14.9	267	14.9	234	14.9	250	14.9	211	26.3837	388	14.9	139	43.7823	5.37529	30.5943	0.14092		112.41	99.7599		112.41	-25.1197
14.91	266	14.91	293	14.91	270	14.91	238	14.91	243	14.91	224	26.4171	449	14.91	130	43.8101	1.80798	30.6324	0.03001		112.576	99.7531		112.576	-25.1228
14.92	264	14.92	293	14.92	258	14.92	239	14.92	237	14.92	219	26.4505	457	14.92	129	43.8436	0.03479	30.6694	0.37611		112.759	99.7463		112.759	-25.1254
14.93	259	14.93	290	14.93	241	14.93	239	14.93	232	14.93	209	26.484	472	14.93	130	43.8489	1.02231	30.6702	0.07037		112.925	99.7394		112.925	-25.1273
14.94	258	14.94	278	14.94	253	14.94	238	14.94	237	14.94	206	26.5174	403	14.94	134	43.8545	3.99823	30.671	1.8407		113.098	99.7326		113.098	-25.1296
14.95	259	14.95	264	14.95	268	14.95	237	14.95	243	14.95	204	26.5508	376	14.95	138	43.8809	2.62462	30.7005	0.04568		113.251	99.7257		113.251	-25.1329
14.96	254	14.96	268	14.96	257	14.96	231	14.96	231	14.96	208	26.5842	330	14.96	126	43.8938	2.67213	30.7234	0.04904		113.425	99.7191		113.425	-25.137
14.97	249	14.97	272	14.97	244	14.97	226	14.97	220	14.97	213	26.6177	290	14.97	115	43.9166	0.08101	30.7431	0.17014		113.602	99.7125		113.602	-25.1404
14.98	243	14.98	265	14.98	245	14.98	234	14.98	230	14.98	210	26.6511	312	14.98	130	43.9218	0.89867	30.7471	0.91562		113.777	99.7059		113.777	-25.1435
14.99	240	14.99	260	14.99	246	14.99	240	14.99	236	14.99	208	26.6845	256	14.99	142	43.9553	0.0173	30.7766	0.02275		113.941	99.6994		113.941	-25.1467
15	255	15	267	15	253	15	229	15	221	15	207	26.7179	301	15	137	43.9571	0.00255	30.7942	1.52652		114.124	99.693		114.124	-25.1493
15.01	267	15.01	271	15.01	258	15.01	220	15.01	210	15.01	207	26.7514	355	15.01	131	43.9606	0.5083	30.7949	4.57514		114.292	99.6863		114.292	-25.1523
15.02	265	15.02	266	15.02	256	15.02	223	15.02	209	15.02	208	26.7848	361	15.02	118	43.9663	1.98749	30.7996	0.02457		114.461	99.6786		114.461	-25.1562
15.03	261	15.03	263	15.03	253	15.03	225	15.03	212	15.03	213	26.8182	372	15.03	113	43.9704	5.34662	30.8019	0.05723		114.634	99.6697		114.634	-25.161
15.04	251	15.04	263	15.04	249	15.04	223	15.04	223	15.04	223	26.8516	340	15.04	127	43.9927	1.30471	30.8194	0.08464		114.799	99.6585		114.799	-25.1666
15.05	247	15.05	264	15.05	246	15.05	232	15.05	229	15.05	222	26.885	361	15.05	136	44.0145	2.43886	30.8707	0.75982		114.965	99.6477		114.965	-25.1706
15.06	250	15.06	266	15.06	244	15.06	255	15.06	225	15.06	206	26.9185	380	15.06	137	44.0285	0.04028	30.8713	2.27543		115.139	99.637		115.139	-25.1754
15.07	254	15.07	267	15.07	247	15.07	255	15.07	222	15.07	201	26.9519	376	15.07	132	44.0691	0.00127	30.8744	0.11657		115.31	99.6263		115.31	-25.1805
15.08	258	15.08	269	15.08	256	15.08	232	15.08	222	15.08	207	26.9853	339	15.08	122	44.0824	2.65798	30.8783	0.02855		115.482	99.6129		115.482	-25.185
15.09	260	15.09	271	15.09	250	15.09	223	15.09	217	15.09	209	27.0187	395	15.09	122	44.1267	1.21227	30.89	1.72683		115.65	99.5999		115.65	-25.1899
15.1	261	15.1	273	15.1	235	15.1	224	15.1	210	15.1	208	27.0522	355	15.1	128	44.1344	4.97206	30.901	1.91067		115.825	99.5865		115.825	-25.1951
15.11	257	15.11	270	15.11	240	15.11	224	15.11	206	15.11	209	27.0856	437	15.11	131	44.1394	0.07839	30.9511	0.05825		115.984	99.5732		115.984	-25.2006
15.12	251	15.12	265	15.12	255	15.12	224	15.12	204	15.12	211	27.119	405	15.12	133	44.2469	2.4717	30.9667	0.8589		116.151	99.5602		116.151	-25.2093
15.13	248	15.13	259	15.13	257	15.13	219	15.13	214	15.13	202	27.1524	345	15.13	132	44.2519	0.03897	30.9777	0.95099		116.322	99.5464		116.322	-25.2172
15.14	247	15.14	253	15.14	255	15.14	213	15.14	229	15.14	189	27.1858	296	15.14	131	44.2758	3.56104	31.0371	3.39799		116.503	99.5319		116.503	-25.225
15.15	247	15.15	260	15.15	244	15.15	213	15.15	219	15.15	193	27.2193	305	15.15	135	44.3038	2.02791	31.0741	0.22683		116.671	99.5175		116.671	-25.2325
15.16	246	15.16	269	15.16	231	15.16	213	15.16	205	15.16	199	27.2527	322	15.16	141	44.3533	0.06971	31.1142	1.69006		116.839	99.5026		116.839	-25.2424
15.17	251	15.17	274	15.17	239	15.17	215	15.17	209	15.17	198	27.2861	334	15.17	133	44.3854	0.00269	31.1454	3.64698		117.01	99.4871		117.01	-25.2517
15.18	255	15.18	279	15.18	247	15.18	218	15.18	214	15.18	198	27.3195	396	15.18	125	44.3887	1.77031	31.1489	7.81062		117.179	99.471		117.179	-25.2616
15.19	251	15.19	266	15.19	257	15.19	222	15.19	216	15.19	203	27.353	355	15.19	126	44.4168	1.00802	31.1513	0.11284		117.345	99.4547		117.345	-25.2717
15.2	248	15.2	255	15.2	264	15.2	224	15.2	217	15.2	208	27.3864	355	15.2	127	44.4353	0.99157	31.2004	2.57793		117.516	99.436		117.516	-25.2851
15.21	251	15.21	258	15.21	257	15.21	217	15.21	213	15.21	207	27.4198	367	15.21	123	44.4664	0.03467	31.2227	1.81394		117.685	99.4171		117.685	-25.2962
15.22	256	15.22	269	15.22	253	15.22	211	15.22	211	15.22	207	27.4532	361	15.22	121	44.4986	0.00134	31.2262	3.88414		117.863	99.3969		117.863	-25.307
15.23	270	15.23	307	15.23	255	15.23	207	15.23	214	15.23	213	27.4867	339	15.23	121	44.5487	0.49286	31.2779	1.28187		118.029	99.3755		118.029	-25.3188
15.24	278	15.24	329	15.24	258	15.24	211	15.24	219	15.24	216	27.5201	357	15.24	122	44.5851	0.04924	31.3014	0.66497		118.197	99.3503		118.197	-25.332
15.25	276	15.25	316	15.25	264	15.25	234	15.25	231	15.25	211	27.5535	397	15.25	125	44.5925	2.82537	31.3269	0.12589		118.366	99.3259		118.366	-25.3447
15.26	270	15.26	306	15.26	270	15.26	243	15.26	232	15.26	211	27.5869	336	15.26	127	44.6989	0.02448	31.334	4.32475		118.54	99.3009		118.54	-25.3572
15.27	259	15.27	299	15.27	275	15.27	231	15.27	219	15.27	218	27.6203	353	15.27	129	44.7063	1.40444	31.3736	0.62179		118.71	99.2755		118.71	-25.3699
15.28	262	15.28	308	15.28	281	15.28	226	15.28	216	15.28	219	27.6538	312	15.28	126	44.7289	0.44128	31.3772	0.23688		118.875	99.2467		118.875	-25.3846
15.29	279	15.29	332	15.29	288	15.29	229	15.29	222	15.29	213	27.6872	300	15.29	118	44.733	0.44287	31.3792	0.33064		119.044	99.2187		119.044	-25.3979
15.3	286	15.3	333	15.3	294	15.3	234	15.3	226	15.3	215	27.7206	304	15.3	117	44.8188	0.0016	31.3941	0.31678		119.219	99.1904		119.219	-25.4104
15.31	286	15.31	318	15.31	299	15.31	239	15.31	227	15.31	223	27.754	269	15.31	121	44.8431	0.21935	31.3986	4.92632		119.387	99.1615		119.387	-25.4228
15.32	287	15.32	310	15.32	301	15.32	241	15.32	232	15.32	227	27.7874	308	15.32	125	44.8472	0.22018	31.4047	0.06262		119.562	99.1294		119.562	-25.4361
15.33	289	15.33	306	15.33	300	15.33	241	15.33	239	15.33	230	27.8209	346	15.33	129	44.8642	0.17626	31.4118	2.15078		119.736	99.0971		119.736	-25.4477
15.34	295	15.34	309	15.34	307	15.34	236	15.34	230	15.34	217	27.8543	334	15.34	129	44.8963	0.97606	31.4515	0.30929		119.893	99.0638		119.893	-25.4579
15.35	302	15.35	314	15.35	315	15.35	229	15.35	217	15.35	201	27.8877	319	15.35	128	44.9333	0.0008	31.4538	0.11151		120.063	99.0295		120.063	-25.4671
15.36	300	15.36	320	15.36	306	15.36	233	15.36	220	15.36	202	27.9212	316	15.36	130	44.9788	0.08763	31.4552	0.11779		120.228	98.9902		120.228	-25.4733
15.37	297	15.37	326	15.37	295	15.37	239	15.37	227	15.37	206	27.9546	313	15.37	131	44.986	0.41677	31.4721	0.15786		120.399	98.9514		120.399	-25.4803
15.38	301	15.38	303	15.38	299	15.38	223	15.38	231	15.38	216	27.988	375	15.38	129	45.0052	0.63266	31.473	0.01441		120.581	98.9112		120.581	-25.4897
15.39	305	15.39	278	15.39	304	15.39	206	15.39	235	15.39	226	28.0214	395	15.39	126	45.011	0.48514	31.4767	2.44984		120.744	98.8696		120.744	-25.4993
15.4	299	15.4	270	15.4	296	15.4	230	15.4	223	15.4	212	28.0548	382	15.4	121	45.0501	0.03472	31.5218	12.6315		120.912	98.8223		120.912	-25.4965
15.41	291	15.41	262	15.41	287	15.41	250	15.41	213	15.41	201	28.0883	420	15.41	118	45.0681	2.16206	31.5319	0.0555		121.086	98.7758		121.086	-25.5024
15.42	273	15.42	252	15.42	273	15.42	248	15.42	217	15.42	217	28.1217	406	15.42	127	45.1009	0.20721	31.5512	0.00717		121.255	98.7278		121.255	-25.5098
15.43	259	15.43	244	15.43	260	15.43	246	15.43	219	15.43	232	28.1551	365	15.43	133	45.1202	0.31453	31.6001	6.28151		121.423	98.6785		121.423	-25.5095
15.44	259	15.44	248	15.44	250	15.44	242	15.44	217	15.44	243	28.1885	362	15.44	128	45.1422	0.01907	31.6373	0.01399		121.593	98.6231		121.593	-25.4863
15.45	254	15.45	253	15.45	242	15.45	243	15.45	217	15.45	246	28.2219	351	15.45	125	45.1612	0.00714	31.6787	11.0869		121.767	98.569		121.767	-25.472
15.46	242	15.46	260	15.46	239	15.46	256	15.46	224	15.46	231	28.2554	428	15.46	126	45.1626	1.40453	31.7159	0.00697		121.94	98.5144		121.94	-25.4594
15.47	238	15.47	260	15.47	235	15.47	261	15.47	230	15.47	225	28.2888	466	15.47	127	45.1652	0.01727	31.7575	5.51349		122.109	98.4591		122.109	-25.4402
15.48	248	15.48	246	15.48	228	15.48	257	15.48	232	15.48	234	28.3222	513	15.48	128	45.1833	1.07466	31.8637	0.00261		122.284	98.4006		122.284	-25.3974
15.49	251	15.49	243	15.49	224	15.49	254	15.49	238	15.49	240	28.3556	533	15.49	124	45.2575	0.00948	31.8711	5.41486		122.439	98.3443		122.439	-25.3638
15.5	247	15.5	250	15.5	222	15.5	253	15.5	247	15.5	243	28.3891	574	15.5	116	45.2767	0.00355	31.8869	2.76209		122.62	98.2893		122.62	-25.33
15.51	241	15.51	254	15.51	219	15.51	247	15.51	252	15.51	244	28.4225	717	15.51	114	45.2781	0.6983	31.943	0.00129		122.801	98.2352		122.801	-25.2996
15.52	233	15.52	255	15.52	214	15.52	239	15.52	253	15.52	244	28.4559	751	15.52	117	45.2937	0.16439	31.9503	2.69284		122.966	98.1852		122.966	-25.2704
15.53	233	15.53	246	15.53	216	15.53	241	15.53	254	15.53	243	28.4893	638	15.53	121	45.3099	2.44974	31.9662	1.3733		123.15	98.137		123.15	-25.2446
15.54	237	15.54	231	15.54	220	15.54	249	15.54	255	15.54	241	28.5227	536	15.54	124	45.3255	0.01428	32.0615	0.1197		123.31	98.0915		123.31	-25.2198
15.55	233	15.55	225	15.55	219	15.55	239	15.55	246	15.55	251	28.5562	449	15.55	122	45.3564	0.01497	32.1412	0.05953		123.492	98.0481		123.492	-25.1948
15.56	227	15.56	223	15.56	215	15.56	224	15.56	233	15.56	264	28.5896	369	15.56	119	45.3673	0.41172	32.1509	0.15258		123.662	98.0168		123.662	-25.173
15.57	228	15.57	236	15.57	217	15.57	223	15.57	238	15.57	259	28.623	412	15.57	124	45.4095	0.08168	32.2308	0.07589		123.841	97.9855		123.841	-25.1477
15.58	230	15.58	252	15.58	220	15.58	224	15.58	246	15.58	251	28.6564	368	15.58	131	45.4165	1.16088	32.2595	0.5206		124.008	97.9575		124.008	-25.1201
15.59	222	15.59	247	15.59	225	15.59	217	15.59	243	15.59	265	28.6899	368	15.59	126	45.4257	1.21768	32.2723	6.80993		124.176	97.9321		124.176	-25.0974
15.6	215	15.6	240	15.6	230	15.6	209	15.6	239	15.6	280	28.7233	354	15.6	121	45.4415	0.0071	32.3397	0.2589		124.357	97.9183		124.357	-25.0928
15.61	226	15.61	240	15.61	233	15.61	202	15.61	251	15.61	278	28.7567	297	15.61	126	45.4724	0.00744	32.3526	3.38622		124.529	97.8996		124.529	-25.078
15.62	236	15.62	241	15.62	234	15.62	197	15.62	261	15.62	279	28.7901	354	15.62	130	45.4833	0.2047	32.3534	2.37332		124.691	97.8817		124.691	-25.0602
15.63	231	15.63	242	15.63	222	15.63	207	15.63	249	15.63	296	28.8236	382	15.63	121	45.5326	0.57703	32.3785	1.17668		124.872	97.8649		124.872	-25.0446
15.64	228	15.64	244	15.64	214	15.64	216	15.64	240	15.64	308	28.857	357	15.64	116	45.6992	1.12281	32.4339	1.18029		125.039	97.8528		125.039	-25.04
15.65	228	15.65	248	15.65	219	15.65	221	15.65	241	15.65	303	28.8904	372	15.65	123	45.8045	0.02002	32.4579	0.18847		125.204	97.8401		125.204	-25.0298
15.66	228	15.66	251	15.66	222	15.66	224	15.66	242	15.66	300	28.9238	366	15.66	126	45.8162	0.55811	32.459	0.58497		125.378	97.8282		125.378	-25.0185
15.67	228	15.67	253	15.67	218	15.67	218	15.67	242	15.67	298	28.9572	423	15.67	123	45.8389	0.67973	32.4841	4.20618		125.552	97.817		125.552	-25.0075
15.68	227	15.68	253	15.68	219	15.68	210	15.68	246	15.68	297	28.9907	478	15.68	123	45.9217	0.01	32.5116	0.06727		125.722	97.8099		125.722	-25.0034
15.69	225	15.69	249	15.69	228	15.69	199	15.69	256	15.69	294	29.0241	517	15.69	132	45.9562	0.33784	32.5226	0.14002		125.894	97.8016		125.894	-24.9974
15.7	229	15.7	244	15.7	231	15.7	194	15.7	259	15.7	293	29.0575	551	15.7	134	46.0698	0.3247	32.5387	0.09369		126.071	97.7935		126.071	-24.991
15.71	238	15.71	237	15.71	228	15.71	198	15.71	253	15.71	293	29.0909	521	15.71	131	46.1327	0.26798	32.5399	0.21485		126.242	97.7857		126.242	-24.9845
15.72	242	15.72	227	15.72	221	15.72	202	15.72	249	15.72	294	29.1244	552	15.72	130	46.1428	0.04254	32.565	2.09217		126.406	97.7798		126.406	-24.983
15.73	242	15.73	214	15.73	212	15.73	208	15.73	248	15.73	295	29.1578	501	15.73	130	46.1798	0.09635	32.5925	0.03357		126.569	97.7733		126.569	-24.9795
15.74	235	15.74	215	15.74	216	15.74	207	15.74	246	15.74	277	29.1912	458	15.74	132	46.1878	0.16143	32.6036	0.06969		126.743	97.767		126.743	-24.9755
15.75	223	15.75	223	15.75	226	15.75	204	15.75	243	15.75	250	29.2246	406	15.75	135	46.2156	0.00449	32.6209	0.10688		126.927	97.7608		126.927	-24.9708
15.76	222	15.76	230	15.76	233	15.76	208	15.76	239	15.76	241	29.2581	391	15.76	128	46.2509	0.13323	32.6406	0.1399		127.102	97.7551		127.102	-24.9684
15.77	224	15.77	235	15.77	237	15.77	213	15.77	233	15.77	240	29.2915	370	15.77	117	46.2611	0.02115	32.661	0.08866		127.262	97.749		127.262	-24.9651
15.78	229	15.78	238	15.78	240	15.78	211	15.78	236	15.78	235	29.3249	357	15.78	119	46.2981	0.0479	32.674	1.54515		127.445	97.7429		127.445	-24.9621
15.79	233	15.79	239	15.79	243	15.79	207	15.79	240	15.79	230	29.3583	367	15.79	124	46.334	0.00223	32.689	22.9677		127.61	97.7367		127.61	-24.9599
15.8	235	15.8	246	15.8	227	15.8	202	15.8	232	15.8	218	29.3917	315	15.8	123	46.354	0.07529	32.7117	0.02562		127.78	97.7303		127.78	-24.9592
15.81	236	15.81	253	15.81	210	15.81	198	15.81	224	15.81	206	29.4252	307	15.81	122	46.4331	0.89677	32.7166	0.1024		127.95	97.7239		127.95	-24.9578
15.82	228	15.82	240	15.82	213	15.82	203	15.82	217	15.82	207	29.4586	338	15.82	127	46.4439	3.88977	32.7218	0.06956		128.125	97.7174		128.125	-24.9564
15.83	221	15.83	229	15.83	214	15.83	207	15.83	210	15.83	206	29.492	329	15.83	130	46.4728	0.03743	32.7351	0.44111		128.297	97.7108		128.297	-24.9549
15.84	216	15.84	231	15.84	206	15.84	199	15.84	202	15.84	202	29.5254	365	15.84	126	46.5521	0.44568	32.7391	0.07969		128.47	97.7041		128.47	-24.9532
15.85	212	15.85	234	15.85	201	15.85	194	15.85	197	15.85	198	29.5588	330	15.85	121	46.563	1.93349	32.7423	0.04413		128.631	97.6975		128.631	-24.9524
15.86	212	15.86	244	15.86	210	15.86	203	15.86	200	15.86	195	29.5923	360	15.86	111	46.5829	1.92472	32.7553	0.7684		128.809	97.6909		128.809	-24.9521
15.87	213	15.87	246	15.87	214	15.87	207	15.87	203	15.87	194	29.6257	390	15.87	107	46.6321	2.88829	32.7704	11.4214		128.984	97.6843		128.984	-24.9521
15.88	215	15.88	227	15.88	208	15.88	198	15.88	204	15.88	202	29.6591	460	15.88	113	46.6398	1.3057	32.7931	0.01275		129.152	97.6775		129.152	-24.9551
15.89	215	15.89	219	15.89	203	15.89	196	15.89	206	15.89	206	29.6925	525	15.89	116	46.7018	8e-05	32.7942	5.55112		129.316	97.6708		129.316	-24.9556
15.9	211	15.9	230	15.9	202	15.9	205	15.9	206	15.9	203	29.726	510	15.9	114	46.7024	0.95668	32.7981	0.05117		129.48	97.664		129.48	-24.9558
15.91	211	15.91	238	15.91	204	15.91	210	15.91	209	15.91	203	29.7594	525	15.91	115	46.7073	0.00029	32.8166	0.21931		129.658	97.6573		129.658	-24.9559
15.92	217	15.92	243	15.92	211	15.92	212	15.92	212	15.92	206	29.7928	543	15.92	119	46.7223	1.24838	32.8206	0.03964		129.83	97.6504		129.83	-24.9544
15.93	219	15.93	243	15.93	214	15.93	207	15.93	210	15.93	205	29.8262	579	15.93	122	46.7517	1.43571	32.8423	0.16494		130	97.6434		130	-24.9537
15.94	220	15.94	238	15.94	215	15.94	199	15.94	203	15.94	203	29.8596	691	15.94	122	46.7595	0.64901	32.855	6.73516		130.176	97.6365		130.176	-24.9537
15.95	218	15.95	240	15.95	216	15.95	194	15.95	203	15.95	203	29.8931	610	15.95	126	46.8046	0.30177	32.8759	2.76027		130.334	97.6296		130.334	-24.9539
15.96	214	15.96	245	15.96	217	15.96	191	15.96	208	15.96	205	29.9265	709	15.96	131	46.8216	4e-05	32.9241	0.08209		130.521	97.6227		130.521	-24.9533
15.97	220	15.97	243	15.97	213	15.97	196	15.97	199	15.97	200	29.9599	680	15.97	121	46.8271	0.00014	32.9368	3.34904		130.688	97.6159		130.688	-24.9525
15.98	229	15.98	239	15.98	208	15.98	205	15.98	186	15.98	192	29.9933	594	15.98	106	46.8422	0.62044	32.9595	0.92273		130.851	97.609		130.851	-24.9519
15.99	224	15.99	230	15.99	207	15.99	203	15.99	191	15.99	195	30.0268	542	15.99	105	46.8495	3.05704	32.9948	0.00621		131.026	97.6021		131.026	-24.9518
16	215	16	220	16	207	16	199	16	200	16	200	30.0602	442	16	107	46.8653	0.84294	33.0402	0.0737		131.192	97.5954		131.192	-24.9526
16.01	221	16.01	225	16.01	216	16.01	214	16.01	195	16.01	193	30.0936	375	16.01	110	46.8682	3.45713	33.0416	0.45916		131.373	97.5888		131.373	-24.9531
16.02	228	16.02	231	16.02	226	16.02	231	16.02	189	16.02	185	30.127	380	16.02	114	46.8792	0.63182	33.0445	0.04275		131.536	97.5823		131.536	-24.9541
16.03	233	16.03	243	16.03	229	16.03	217	16.03	199	16.03	199	30.1605	361	16.03	112	46.9067	0.11701	33.077	0.0031		131.707	97.5759		131.707	-24.9558
16.04	236	16.04	254	16.04	231	16.04	203	16.04	208	16.04	212	30.1939	366	16.04	112	46.9247	0.15001	33.1225	0.03664		131.885	97.5698		131.885	-24.9564
16.05	225	16.05	253	16.05	230	16.05	191	16.05	205	16.05	212	30.2273	331	16.05	119	46.9466	0.13322	33.1268	0.02125		132.05	97.5636		132.05	-24.9572
16.06	217	16.06	252	16.06	230	16.06	183	16.06	203	16.06	212	30.2607	286	16.06	125	46.9526	0.1573	33.1897	1.72238		132.234	97.5573		132.234	-24.9581
16.07	220	16.07	248	16.07	233	16.07	190	16.07	205	16.07	213	30.2941	286	16.07	120	46.9698	1.51963	33.2021	0.04454		132.394	97.5511		132.394	-24.9591
16.08	222	16.08	244	16.08	230	16.08	196	16.08	205	16.08	213	30.3276	222	16.08	119	46.9856	0.41895	33.2133	1.2341		132.561	97.5448		132.561	-24.961
16.09	224	16.09	236	16.09	211	16.09	202	16.09	202	16.09	209	30.361	220	16.09	124	46.9885	1.71846	33.2724	0.85652		132.729	97.5384		132.729	-24.9617
16.1	227	16.1	231	16.1	199	16.1	205	16.1	202	16.1	207	30.3944	237	16.1	126	46.9923	0.74917	33.2849	0.02222		132.908	97.5319		132.908	-24.9617
16.11	230	16.11	229	16.11	197	16.11	201	16.11	207	16.11	205	30.4278	231	16.11	123	46.9996	0.31409	33.2902	0.18868		133.076	97.5252		133.076	-24.961
16.12	234	16.12	230	16.12	204	16.12	200	16.12	213	16.12	203	30.4613	222	16.12	119	47.0271	0.05818	33.2961	0.61355		133.252	97.5184		133.252	-24.9597
16.13	237	16.13	232	16.13	221	16.13	205	16.13	218	16.13	200	30.4947	238	16.13	115	47.0671	0.06621	33.3732	0.09378		133.431	97.5118		133.431	-24.9594
16.14	226	16.14	231	16.14	221	16.14	208	16.14	217	16.14	199	30.5281	268	16.14	112	47.0732	0.07821	33.3864	0.08064		133.594	97.5052		133.594	-24.9594
16.15	201	16.15	228	16.15	208	16.15	209	16.15	209	16.15	201	30.5615	234	16.15	108	47.1118	0.91334	33.4696	0.0401		133.759	97.4987		133.759	-24.9594
16.16	199	16.16	220	16.16	204	16.16	206	16.16	204	16.16	205	30.595	262	16.16	112	47.113	0.37237	33.5007	5.01813		133.932	97.4921		133.932	-24.9596
16.17	209	16.17	210	16.17	205	16.17	201	16.17	199	16.17	210	30.6284	302	16.17	120	47.1403	0.25874	33.5842	2.49502		134.116	97.4855		134.116	-24.9605
16.18	213	16.18	211	16.18	212	16.18	196	16.18	200	16.18	219	30.6618	279	16.18	115	47.2328	0.45394	33.7693	0.06159		134.282	97.479		134.282	-24.9615
16.19	214	16.19	216	16.19	221	16.19	192	16.19	204	16.19	229	30.6952	247	16.19	105	47.2615	0.12857	33.7703	0.72543		134.451	97.4726		134.451	-24.9623
16.2	218	16.2	226	16.2	220	16.2	197	16.2	209	16.2	224	30.7286	276	16.2	109	47.3165	0.19157	33.7857	0.04838		134.629	97.466		134.629	-24.9637
16.21	222	16.21	237	16.21	217	16.21	204	16.21	215	16.21	216	30.7621	268	16.21	114	47.3317	0.0539	33.8214	1.87321		134.805	97.4594		134.805	-24.9656
16.22	225	16.22	240	16.22	213	16.22	205	16.22	215	16.22	219	30.7955	234	16.22	116	47.4381	0.09521	33.8217	0.30969		134.965	97.4527		134.965	-24.9674
16.23	227	16.23	244	16.23	209	16.23	206	16.23	214	16.23	223	30.8289	261	16.23	117	47.4533	0.02679	33.8536	0.03061		135.142	97.4459		135.142	-24.9695
16.24	221	16.24	243	16.24	219	16.24	203	16.24	218	16.24	237	30.8623	297	16.24	118	47.5043	0.62949	33.8542	0.55471		135.311	97.4391		135.311	-24.9752
16.25	216	16.25	242	16.25	227	16.25	200	16.25	221	16.25	249	30.8957	268	16.25	118	47.5881	0.13556	33.8545	0.36081		135.485	97.4323		135.485	-24.9789
16.26	216	16.26	234	16.26	214	16.26	206	16.26	215	16.26	237	30.9292	327	16.26	115	47.6264	0.31293	33.87	0.02411		135.651	97.4256		135.651	-24.9818
16.27	215	16.27	229	16.27	203	16.27	211	16.27	211	16.27	230	30.9626	327	16.27	114	47.6537	0.04823	33.9057	0.9315		135.821	97.4188		135.821	-24.985
16.28	213	16.28	239	16.28	206	16.28	210	16.28	218	16.28	248	30.996	307	16.28	119	47.6667	0.004	33.9061	0.15397		135.988	97.4103		135.988	-24.9886
16.29	212	16.29	244	16.29	206	16.29	209	16.29	223	16.29	262	31.0294	307	16.29	121	47.71	0.39156	33.9387	0.27597		136.167	97.4006		136.167	-24.9922
16.3	215	16.3	233	16.3	200	16.3	205	16.3	225	16.3	266	31.0629	307	16.3	114	47.7105	0.06736	34.0142	9.08228		136.335	97.3904		136.335	-24.9956
16.31	214	16.31	230	16.31	197	16.31	199	16.31	225	16.31	267	31.0963	269	16.31	111	47.7403	0.01295	34.0671	0.04759		136.507	97.3802		136.507	-24.9988
16.32	206	16.32	242	16.32	198	16.32	190	16.32	220	16.32	263	31.1297	228	16.32	112	47.7763	0.02397	34.0992	4.51617		136.682	97.3679		136.682	-25.0036
16.33	203	16.33	242	16.33	195	16.33	190	16.33	225	16.33	257	31.1631	251	16.33	113	47.7893	0.00199	34.1521	0.02367		136.848	97.3574		136.848	-25.008
16.34	207	16.34	227	16.34	186	16.34	198	16.34	241	16.34	249	31.1965	239	16.34	113	47.7955	0.07424	34.1709	0.82656		137.026	97.3477		137.026	-25.0119
16.35	208	16.35	221	16.35	184	16.35	199	16.35	251	16.35	250	31.23	243	16.35	114	47.8327	0.19459	34.1854	0.0356		137.193	97.3383		137.193	-25.0161
16.36	207	16.36	224	16.36	189	16.36	194	16.36	256	16.36	260	31.2634	283	16.36	118	47.8437	3.10767	34.2014	0.35276		137.362	97.3311		137.362	-25.0192
16.37	207	16.37	224	16.37	197	16.37	193	16.37	254	16.37	273	31.2968	319	16.37	118	47.8564	0.00099	34.2116	0.22269		137.536	97.3231		137.536	-25.0233
16.38	207	16.38	223	16.38	206	16.38	192	16.38	248	16.38	288	31.3302	350	16.38	116	47.8632	0.00647	34.2562	0.41107		137.704	97.3146		137.704	-25.0279
16.39	210	16.39	228	16.39	203	16.39	195	16.39	241	16.39	283	31.3637	362	16.39	116	47.9186	0.03691	34.2707	0.01771		137.882	97.3051		137.882	-25.0327
16.4	213	16.4	236	16.4	197	16.4	199	16.4	235	16.4	270	31.3971	319	16.4	116	47.9641	0.03659	34.2804	14.7455		138.05	97.2943		138.05	-25.0391
16.41	214	16.41	235	16.41	208	16.41	196	16.41	235	16.41	276	31.4305	328	16.41	110	47.9668	1.54466	34.2868	0.17539		138.234	97.2834		138.234	-25.0468
16.42	215	16.42	233	16.42	223	16.42	191	16.42	236	16.42	286	31.4639	392	16.42	104	47.9796	0.00049	34.297	0.11077		138.393	97.2726		138.393	-25.0546
16.43	213	16.43	228	16.43	215	16.43	187	16.43	233	16.43	268	31.4974	367	16.43	115	48.0876	0.01818	34.355	1.54503		138.561	97.262		138.561	-25.0629
16.44	212	16.44	223	16.44	205	16.44	183	16.44	230	16.44	247	31.5308	296	16.44	129	48.1008	0.00347	34.366	7.33239		138.734	97.2489		138.734	-25.072
16.45	212	16.45	228	16.45	202	16.45	186	16.45	221	16.45	234	31.5642	220	16.45	116	48.1492	0.03233	34.4319	0.8521		138.916	97.2361		138.916	-25.0814
16.46	212	16.46	233	16.46	199	16.46	187	16.46	211	16.46	223	31.5976	222	16.46	105	48.1516	1.85265	34.4401	0.56464		139.077	97.2229		139.077	-25.0918
16.47	211	16.47	233	16.47	197	16.47	185	16.47	201	16.47	214	31.631	195	16.47	111	48.2006	1.02131	34.4408	0.76816		139.243	97.2098		139.243	-25.1026
16.48	211	16.48	234	16.48	197	16.48	186	16.48	194	16.48	206	31.6645	188	16.48	114	48.2016	0.0064	34.4609	0.39427		139.418	97.1978		139.418	-25.1193
16.49	217	16.49	236	16.49	207	16.49	199	16.49	201	16.49	201	31.6979	193	16.49	106	48.2212	0.49669	34.4699	0.09113		139.587	97.1856		139.587	-25.1338
16.5	219	16.5	237	16.5	215	16.5	207	16.5	205	16.5	198	31.7313	195	16.5	100	48.2247	0.00173	34.5021	5.84954		139.751	97.1724		139.751	-25.1487
16.51	213	16.51	235	16.51	213	16.51	197	16.51	199	16.51	199	31.7647	195	16.51	100	48.2464	0.02315	34.5135	0.00889		139.92	97.1583		139.92	-25.1642
16.52	211	16.52	232	16.52	207	16.52	192	16.52	193	16.52	201	31.7982	187	16.52	101	48.2607	1.06285	34.5179	0.42351		140.097	97.145		140.097	-25.1836
16.53	217	16.53	227	16.53	194	16.53	195	16.53	186	16.53	205	31.8316	199	16.53	103	48.2732	0.01607	34.5262	0.2808		140.272	97.1312		140.272	-25.1992
16.54	215	16.54	224	16.54	193	16.54	191	16.54	188	16.54	209	31.865	216	16.54	103	48.2756	0.92082	34.533	6.89736		140.442	97.1165		140.442	-25.2145
16.55	205	16.55	224	16.55	206	16.55	177	16.55	201	16.55	212	31.8984	207	16.55	103	48.3082	1.61818	34.547	0.19605		140.601	97.1014		140.601	-25.2303
16.56	203	16.56	223	16.56	218	16.56	172	16.56	204	16.56	209	31.9319	206	16.56	107	48.312	0.09023	34.556	0.04535		140.761	97.0852		140.761	-25.2635
16.57	208	16.57	222	16.57	228	16.57	173	16.57	198	16.57	198	31.9653	228	16.57	115	48.3248	0.50761	34.5883	2.90853		140.943	97.0688		140.943	-25.2853
16.58	216	16.58	217	16.58	223	16.58	182	16.58	195	16.58	194	31.9987	233	16.58	115	48.3257	0.00318	34.5997	0.00442		141.113	97.0517		141.113	-25.3105
16.59	227	16.59	210	16.59	209	16.59	195	16.59	194	16.59	192	32.0321	274	16.59	110	48.3455	0.24682	34.6045	1.11777		141.276	97.0342		141.276	-25.3343
16.6	223	16.6	210	16.6	205	16.6	198	16.6	195	16.6	194	32.0655	278	16.6	107	48.3678	1.03978	34.605	0.00867		141.441	97.0136		141.441	-25.3842
16.61	213	16.61	213	16.61	205	16.61	197	16.61	196	16.61	197	32.099	306	16.61	105	48.3707	0.01158	34.6193	3.42955		141.623	96.9924		141.623	-25.4261
16.62	208	16.62	231	16.62	197	16.62	200	16.62	198	16.62	190	32.1324	289	16.62	109	48.385	0.52824	34.6343	0.92307		141.797	96.9699		141.797	-25.4664
16.63	205	16.63	253	16.63	187	16.63	202	16.63	201	16.63	182	32.1658	332	16.63	115	48.3968	0.17322	34.6363	0.01945		141.964	96.9466		141.964	-25.5137
16.64	192	16.64	242	16.64	196	16.64	191	16.64	193	16.64	189	32.1992	277	16.64	114	48.4327	0.80429	34.6378	10.993		142.133	96.9181		142.133	-25.5878
16.65	178	16.65	226	16.65	207	16.65	178	16.65	184	16.65	197	32.2326	271	16.65	112	48.4365	0.04486	34.6448	0.59643		142.304	96.8899		142.304	-25.6453
16.66	194	16.66	228	16.66	204	16.66	191	16.66	188	16.66	199	32.2661	241	16.66	108	48.4925	0.51678	34.6494	2.16718		142.471	96.8604		142.471	-25.6949
16.67	210	16.67	231	16.67	201	16.67	202	16.67	192	16.67	200	32.2995	241	16.67	105	48.5172	5.11663	34.6568	1.01387		142.635	96.8296		142.635	-25.7421
16.68	206	16.68	232	16.68	195	16.68	191	16.68	183	16.68	198	32.3329	254	16.68	104	48.5172	0.0963	34.6843	2.12322		142.799	96.7924		142.799	-25.7972
16.69	203	16.69	231	16.69	191	16.69	184	16.69	178	16.69	196	32.3663	244	16.69	104	48.5215	0.08611	34.691	0.55572		142.975	96.7549		142.975	-25.8516
16.7	204	16.7	223	16.7	193	16.7	197	16.7	191	16.7	197	32.3998	233	16.7	106	48.6019	0.84898	34.6914	0.00431		143.134	96.7148		143.134	-25.9086
16.71	205	16.71	217	16.71	198	16.71	205	16.71	200	16.71	198	32.4332	226	16.71	107	48.6423	2.54333	34.7209	0.45905		143.303	96.6726		143.303	-25.9705
16.72	203	16.72	219	16.72	210	16.72	200	16.72	201	16.72	201	32.4666	255	16.72	110	48.6424	0.04784	34.7229	0.00969		143.47	96.6205		143.47	-26.0077
16.73	204	16.73	222	16.73	217	16.73	196	16.73	201	16.73	200	32.5	270	16.73	111	48.685	1.87916	34.7244	5.46651		143.645	96.5689		143.645	-26.0445
16.74	206	16.74	223	16.74	214	16.74	192	16.74	198	16.74	191	32.5335	289	16.74	107	48.7273	0.42193	34.7314	0.29662		143.797	96.5141		143.797	-26.0619
16.75	203	16.75	224	16.75	213	16.75	188	16.75	197	16.75	188	32.5669	344	16.75	107	48.7352	0.32364	34.736	1.07783		143.964	96.4569		143.964	-26.0747
16.76	193	16.76	222	16.76	214	16.76	184	16.76	198	16.76	195	32.6003	400	16.76	111	48.7797	0.70608	34.7435	0.50434		144.14	96.3878		144.14	-26.0639
16.77	192	16.77	222	16.77	209	16.77	186	16.77	197	16.77	202	32.6337	350	16.77	113	48.8106	0.934	34.7709	1.05567		144.319	96.3213		144.319	-26.0524
16.78	200	16.78	223	16.78	201	16.78	194	16.78	195	16.78	209	32.6671	325	16.78	111	48.8312	0.3742	34.7891	0.12971		144.493	96.2533		144.493	-26.0352
16.79	208	16.79	218	16.79	199	16.79	192	16.79	195	16.79	208	32.7006	307	16.79	110	48.8531	2.3099	34.8242	1.12673		144.658	96.1842		144.658	-26.0174
16.8	216	16.8	209	16.8	203	16.8	184	16.8	196	16.8	204	32.734	277	16.8	109	48.8609	0.16083	34.8464	7.5783		144.836	96.108		144.836	-25.9776
16.81	216	16.81	218	16.81	207	16.81	191	16.81	196	16.81	198	32.7674	210	16.81	106	48.8662	0.00678	34.851	0.00329		144.995	96.0356		144.995	-25.942
16.82	211	16.82	235	16.82	212	16.82	205	16.82	195	16.82	193	32.8008	205	16.82	103	48.8665	0.1055	34.876	0.06446		145.156	95.9646		145.156	-25.9093
16.83	212	16.83	231	16.83	216	16.83	207	16.83	200	16.83	197	32.8343	183	16.83	107	48.9055	0.3509	34.9112	0.56006		145.328	95.8945		145.328	-25.8764
16.84	215	16.84	221	16.84	221	16.84	205	16.84	208	16.84	203	32.8677	209	16.84	113	48.9177	0.01458	34.9335	3.76822		145.514	95.8284		145.514	-25.833
16.85	221	16.85	225	16.85	214	16.85	200	16.85	213	16.85	213	32.9011	206	16.85	110	48.9509	0.18371	34.9381	0.00164		145.685	95.7647		145.685	-25.802
16.86	227	16.86	231	16.86	206	16.86	194	16.86	217	16.86	224	32.9345	201	16.86	106	48.9572	0.18603	34.9608	1.45537		145.871	95.7044		145.871	-25.7714
16.87	224	16.87	235	16.87	209	16.87	192	16.87	207	16.87	225	32.968	214	16.87	99	48.9791	1.14814	34.9796	0.04099		146.036	95.6466		146.036	-25.7362
16.88	221	16.88	239	16.88	212	16.88	191	16.88	198	16.88	225	33.0014	203	16.88	93	48.9923	0.00337	34.9888	0.36128		146.203	95.6021		146.203	-25.7038
16.89	227	16.89	242	16.89	215	16.89	192	16.89	206	16.89	226	33.0348	185	16.89	105	48.9926	0.05245	35.0023	4.00398		146.373	95.5568		146.373	-25.6666
16.9	230	16.9	244	16.9	217	16.9	192	16.9	214	16.9	226	33.0682	206	16.9	115	48.9979	0.03621	35.0263	0.3922		146.552	95.5148		146.552	-25.6344
16.91	221	16.91	245	16.91	212	16.91	186	16.91	214	16.91	224	33.1016	210	16.91	110	49.0045	0.44136	35.0482	0.72356		146.721	95.4762		146.721	-25.6073
16.92	217	16.92	246	16.92	210	16.92	182	16.92	215	16.92	226	33.1351	226	16.92	105	49.0354	2.81235	35.0545	12.8456		146.893	95.4543		146.893	-25.6038
16.93	230	16.93	249	16.93	222	16.93	185	16.93	219	16.93	237	33.1685	215	16.93	99	49.044	0.00725	35.0671	0.02042		147.068	95.4299		147.068	-25.5912
16.94	234	16.94	252	16.94	227	16.94	189	16.94	220	16.94	246	33.2019	285	16.94	97	49.071	0.34254	35.0763	0.17978		147.232	95.4081		147.232	-25.5805
16.95	223	16.95	257	16.95	218	16.95	194	16.95	218	16.95	252	33.2353	355	16.95	106	49.0773	0.09128	35.0898	1.99098		147.403	95.3886		147.403	-25.5721
16.96	217	16.96	254	16.96	214	16.96	199	16.96	221	16.96	253	33.2687	317	16.96	107	49.1244	0.01801	35.1022	0.99409		147.573	95.3819		147.573	-25.582
16.97	216	16.97	242	16.97	215	16.97	201	16.97	230	16.97	249	33.3022	296	16.97	97	49.131	0.21941	35.1139	0.19512		147.741	95.3708		147.741	-25.578
16.98	219	16.98	242	16.98	216	16.98	199	16.98	228	16.98	245	33.3356	275	16.98	91	49.162	1.39783	35.1325	1.0992		147.91	95.3599		147.91	-25.5701
16.99	224	16.99	254	16.99	216	16.99	194	16.99	215	16.99	241	33.369	270	16.99	87	49.1978	0.17028	35.1407	7.03322		148.079	95.3499		148.079	-25.563
17	236	17	263	17	218	17	194	17	209	17	239	33.4024	202	17	97	49.2632	0.02192	35.1422	6.38764		148.252	95.3441		148.252	-25.5603
17.01	252	17.01	268	17.01	221	17.01	197	17.01	208	17.01	239	33.4359	214	17.01	117	49.3904	0.0109	35.1464	3.19547		148.425	95.3366		148.425	-25.5603
17.02	247	17.02	269	17.02	225	17.02	200	17.02	204	17.02	234	33.4693	208	17.02	111	49.4105	0.63271	35.167	0.09602		148.589	95.3291		148.589	-25.555
17.03	234	17.03	267	17.03	228	17.03	203	17.03	199	17.03	229	33.5027	214	17.03	94	49.5076	0.10351	35.1791	1.54375		148.76	95.3217		148.76	-25.5447
17.04	240	17.04	275	17.04	231	17.04	208	17.04	199	17.04	221	33.5361	198	17.04	92	49.5083	0.08172	35.19	0.4945		148.931	95.3154		148.931	-25.5149
17.05	252	17.05	285	17.05	234	17.05	213	17.05	201	17.05	214	33.5695	201	17.05	94	49.5382	0.31443	35.1955	0.25074		149.11	95.3088		149.11	-25.4883
17.06	249	17.06	293	17.06	239	17.06	217	17.06	207	17.06	216	33.603	169	17.06	94	49.5566	1.20408	35.2204	0.54669		149.282	95.3023		149.282	-25.4583
17.07	243	17.07	301	17.07	244	17.07	221	17.07	214	17.07	219	33.6364	202	17.07	93	49.5778	2.19	35.2286	3.49707		149.451	95.2959		149.451	-25.4228
17.08	249	17.08	322	17.08	259	17.08	214	17.08	212	17.08	210	33.6698	194	17.08	102	49.5969	0.7306	35.2295	3.12447		149.628	95.2899		149.628	-25.374
17.09	256	17.09	342	17.09	274	17.09	207	17.09	210	17.09	200	33.7032	201	17.09	110	49.6356	0.05145	35.2343	1.58879		149.803	95.2836		149.803	-25.3378
17.1	272	17.1	342	17.1	286	17.1	212	17.1	210	17.1	196	33.7367	209	17.1	104	49.6363	0.04062	35.2549	3.61252		149.977	95.2774		149.977	-25.3066
17.11	286	17.11	340	17.11	296	17.11	216	17.11	210	17.11	193	33.7701	200	17.11	100	49.6848	0.59847	35.2549	0.04773		150.148	95.2713		150.148	-25.2766
17.12	295	17.12	335	17.12	299	17.12	219	17.12	206	17.12	206	33.8035	195	17.12	101	49.706	1.0885	35.2671	0.76773		150.319	95.265		150.319	-25.245
17.13	301	17.13	331	17.13	301	17.13	221	17.13	206	17.13	215	33.8369	262	17.13	102	49.7252	0.36308	35.279	0.25554		150.491	95.2587		150.491	-25.2143
17.14	297	17.14	333	17.14	298	17.14	215	17.14	219	17.14	215	33.8704	262	17.14	103	49.7589	0.52379	35.2835	0.1247		150.657	95.2522		150.657	-25.1845
17.15	292	17.15	328	17.15	299	17.15	212	17.15	228	17.15	213	33.9038	252	17.15	102	49.7658	0.40464	35.2969	0.93506		150.831	95.2457		150.831	-25.1546
17.16	287	17.16	308	17.16	307	17.16	216	17.16	230	17.16	208	33.9372	261	17.16	100	49.8292	0.33145	35.3176	1.55353		151.003	95.2391		151.003	-25.1287
17.17	284	17.17	285	17.17	302	17.17	221	17.17	227	17.17	209	33.9706	293	17.17	100	49.8459	0.57969	35.3431	1.79646		151.173	95.2326		151.173	-25.1019
17.18	283	17.18	258	17.18	279	17.18	227	17.18	218	17.18	219	34.004	396	17.18	101	49.8877	0.26028	35.3672	0.12706		151.35	95.2264		151.35	-25.0756
17.19	275	17.19	247	17.19	270	17.19	230	17.19	210	17.19	227	34.0375	442	17.19	102	49.8946	0.20106	35.3773	6e-05		151.522	95.2205		151.522	-25.0476
17.2	260	17.2	250	17.2	273	17.2	232	17.2	204	17.2	234	34.0709	487	17.2	102	49.8988	0.00027	35.3848	0.00215		151.695	95.2173		151.695	-25.0345
17.21	250	17.21	248	17.21	256	17.21	232	17.21	209	17.21	240	34.1043	494	17.21	104	49.9043	0.00218	35.3852	0.46501		151.873	95.2149		151.873	-25.0145
17.22	244	17.22	244	17.22	227	17.22	231	17.22	222	17.22	245	34.1377	480	17.22	106	49.9581	0.1647	35.434	2.98849		152.038	95.2128		152.038	-24.9923
17.23	231	17.23	246	17.23	227	17.23	236	17.23	231	17.23	249	34.1712	410	17.23	108	49.9749	0.28817	35.4349	0.15564		152.216	95.2108		152.216	-24.9727
17.24	215	17.24	250	17.24	241	17.24	244	17.24	239	17.24	252	34.2046	416	17.24	108	50.0214	0.00038	35.4658	3e-05		152.394	95.2116		152.394	-24.9644
17.25	213	17.25	236	17.25	234	17.25	236	17.25	239	17.25	252	34.238	375	17.25	99	50.028	0.00013	35.4697	2.23465		152.561	95.2099		152.561	-24.9502
17.26	214	17.26	217	17.26	221	17.26	223	17.26	236	17.26	252	34.2714	407	17.26	87	50.0335	0.00109	35.4733	0.00107		152.73	95.2072		152.73	-24.9352
17.27	215	17.27	227	17.27	224	17.27	223	17.27	235	17.27	253	34.3049	452	17.27	90	50.0682	0.14143	35.4851	0.08747		152.903	95.2041		152.903	-24.9209
17.28	216	17.28	241	17.28	229	17.28	224	17.28	235	17.28	255	34.3383	550	17.28	95	50.1155	1.74767	35.4895	5.65214		153.073	95.1983		153.073	-24.9142
17.29	206	17.29	233	17.29	230	17.29	227	17.29	235	17.29	260	34.3717	539	17.29	102	50.1509	0.00019	35.4972	0.02222		153.254	95.194		153.254	-24.9037
17.3	197	17.3	224	17.3	230	17.3	231	17.3	237	17.3	264	34.4051	467	17.3	108	50.1902	0.69924	35.4995	0.00544		153.414	95.1913		153.414	-24.8925
17.31	221	17.31	226	17.31	230	17.31	224	17.31	243	17.31	259	34.4385	460	17.31	106	50.1979	0.07026	35.5022	0.10414		153.591	95.1896		153.591	-24.8814
17.32	240	17.32	229	17.32	230	17.32	217	17.32	248	17.32	260	34.472	467	17.32	105	50.2433	0.15678	35.5048	4.16117		153.764	95.1882		153.764	-24.8744
17.33	228	17.33	233	17.33	225	17.33	213	17.33	240	17.33	288	34.5054	415	17.33	106	50.2453	0.86863	35.5227	1.48608		153.931	95.1865		153.931	-24.8656
17.34	220	17.34	238	17.34	223	17.34	209	17.34	236	17.34	309	34.5388	387	17.34	107	50.3054	0.58195	35.5236	0.0774		154.107	95.1847		154.107	-24.8568
17.35	223	17.35	245	17.35	232	17.35	203	17.35	242	17.35	305	34.5722	415	17.35	103	50.3202	0.34751	35.5246	3.17963		154.277	95.1826		154.277	-24.8485
17.36	225	17.36	252	17.36	235	17.36	202	17.36	249	17.36	302	34.6056	420	17.36	102	50.347	0.15033	35.5584	1.11121		154.446	95.1808		154.446	-24.8432
17.37	222	17.37	257	17.37	226	17.37	211	17.37	256	17.37	304	34.6391	351	17.37	106	50.3595	0.3633	35.5739	0.04348		154.613	95.1779		154.613	-24.8376
17.38	224	17.38	258	17.38	222	17.38	210	17.38	255	17.38	294	34.6725	383	17.38	108	50.3735	0.07789	35.5783	2.81036		154.788	95.1751		154.788	-24.8319
17.39	230	17.39	251	17.39	224	17.39	195	17.39	242	17.39	267	34.7059	345	17.39	109	50.3737	0.24199	35.586	0.01109		154.975	95.173		154.975	-24.8257
17.4	233	17.4	246	17.4	222	17.4	188	17.4	228	17.4	257	34.7393	312	17.4	104	50.4041	0.29361	35.5884	0.00271		155.147	95.1711		155.147	-24.821
17.41	230	17.41	244	17.41	217	17.41	190	17.41	214	17.41	264	34.7728	365	17.41	95	50.4353	0.00629	35.5911	0.05174		155.304	95.1699		155.304	-24.8153
17.42	227	17.42	245	17.42	217	17.42	194	17.42	208	17.42	269	34.8062	376	17.42	96	50.4358	0.28929	35.5936	2.06904		155.484	95.1687		155.484	-24.8093
17.43	222	17.43	248	17.43	220	17.43	199	17.43	209	17.43	272	34.8396	376	17.43	105	50.4475	3.88192	35.6135	1.58101		155.655	95.1674		155.655	-24.8031
17.44	223	17.44	248	17.44	225	17.44	197	17.44	219	17.44	267	34.873	408	17.44	109	50.4775	0.07473	35.6171	5.17173		155.813	95.1674		155.813	-24.7995
17.45	226	17.45	246	17.45	230	17.45	191	17.45	234	17.45	260	34.9065	421	17.45	110	50.49	0.18061	35.633	0.64693		155.995	95.1655		155.995	-24.7943
17.46	235	17.46	251	17.46	231	17.46	183	17.46	227	17.46	240	34.9399	422	17.46	108	50.5043	0.1203	35.6333	2.59398		156.166	95.1631		156.166	-24.7889
17.47	245	17.47	259	17.47	230	17.47	173	17.47	215	17.47	216	34.9733	383	17.47	106	50.514	0.03391	35.7062	2.57184		156.343	95.161		156.343	-24.7834
17.48	244	17.48	270	17.48	229	17.48	187	17.48	218	17.48	218	35.0067	297	17.48	103	50.5348	0.14596	35.7123	0.09929		156.514	95.1584		156.514	-24.7769
17.49	241	17.49	282	17.49	229	17.49	204	17.49	223	17.49	223	35.0401	325	17.49	99	50.544	0.15094	35.7222	0.32182		156.688	95.1571		156.688	-24.7717
17.5	246	17.5	281	17.5	236	17.5	194	17.5	219	17.5	227	35.0736	286	17.5	97	50.5448	0.09058	35.7225	1.28981		156.857	95.1556		156.857	-24.7673
17.51	252	17.51	280	17.51	243	17.51	184	17.51	215	17.51	232	35.107	255	17.51	96	50.5605	1.25204	35.7249	1.46248		157.021	95.1539		157.021	-24.7635
17.52	256	17.52	287	17.52	255	17.52	184	17.52	207	17.52	234	35.1404	224	17.52	98	50.566	0.00313	35.7399	5.11601		157.199	95.1536		157.199	-24.7607
17.53	259	17.53	294	17.53	266	17.53	185	17.53	202	17.53	236	35.1738	270	17.53	101	50.5782	1.92947	35.7452	0.00097		157.381	95.1514		157.381	-24.7577
17.54	255	17.54	297	17.54	272	17.54	189	17.54	211	17.54	234	35.2073	292	17.54	109	50.604	0.00177	35.7547	0.88528		157.546	95.1483		157.546	-24.7551
17.55	256	17.55	305	17.55	280	17.55	194	17.55	217	17.55	233	35.2407	299	17.55	113	50.6095	0.21197	35.7624	0.09829		157.722	95.1447		157.722	-24.7525
17.56	270	17.56	331	17.56	297	17.56	202	17.56	213	17.56	233	35.2741	263	17.56	100	50.645	0.0169	35.7694	0.04621		157.9	95.1385		157.9	-24.7535
17.57	282	17.57	349	17.57	309	17.57	207	17.57	211	17.57	233	35.3075	293	17.57	93	50.6677	0.5752	35.7924	0.00645		158.071	95.1349		158.071	-24.7525
17.58	289	17.58	350	17.58	307	17.58	203	17.58	215	17.58	234	35.3409	324	17.58	97	50.6751	0.07504	35.8017	0.04939		158.237	95.1327		158.237	-24.7509
17.59	295	17.59	358	17.59	310	17.59	208	17.59	223	17.59	232	35.3744	343	17.59	98	50.6758	0.04502	35.8144	0.72714		158.399	95.1309		158.399	-24.7489
17.6	300	17.6	377	17.6	320	17.6	224	17.6	237	17.6	226	35.4078	275	17.6	93	50.6917	0.62229	35.8294	2.54393		158.564	95.13		158.564	-24.7506
17.61	305	17.61	391	17.61	330	17.61	231	17.61	239	17.61	233	35.4412	251	17.61	94	50.7353	0.00088	35.8311	0.22211		158.746	95.1282		158.746	-24.7497
17.62	311	17.62	401	17.62	340	17.62	228	17.62	229	17.62	254	35.4746	237	17.62	101	50.7407	0.10538	35.8347	0.00049		158.909	95.126		158.909	-24.7482
17.63	325	17.63	416	17.63	348	17.63	227	17.63	230	17.63	268	35.5081	225	17.63	102	50.7991	0.28586	35.8442	0.44019		159.09	95.1234		159.09	-24.7465
17.64	347	17.64	434	17.64	352	17.64	227	17.64	239	17.64	277	35.5415	207	17.64	101	50.835	0.11331	35.8469	0.5119		159.259	95.1209		159.259	-24.7457
17.65	358	17.65	464	17.65	361	17.65	242	17.65	242	17.65	271	35.5749	184	17.65	102	50.8743	0.33685	35.852	0.04889		159.431	95.1197		159.431	-24.7451
17.66	363	17.66	501	17.66	372	17.66	263	17.66	240	17.66	258	35.6083	221	17.66	103	50.914	0.28201	35.859	0.02296		159.599	95.1191		159.599	-24.7442
17.67	382	17.67	524	17.67	416	17.67	263	17.67	245	17.67	255	35.6418	226	17.67	103	50.9321	0.84018	35.8816	0.2287		159.766	95.1185		159.766	-24.7437
17.68	405	17.68	542	17.68	472	17.68	257	17.68	252	17.68	255	35.6752	224	17.68	101	50.9669	0.05634	35.882	0.00322		159.946	95.118		159.946	-24.742
17.69	426	17.69	576	17.69	490	17.69	262	17.69	258	17.69	269	35.7086	246	17.69	104	50.9814	0.31765	35.8902	0.01472		160.116	95.1166		160.116	-24.7407
17.7	446	17.7	613	17.7	501	17.7	269	17.7	264	17.7	285	35.742	193	17.7	108	51.0064	0.16738	35.9208	0.11042		160.284	95.1147		160.284	-24.7397
17.71	487	17.71	673	17.71	521	17.71	274	17.71	265	17.71	277	35.7754	217	17.71	106	51.0314	0.3689	35.9367	0.25453		160.463	95.1124		160.463	-24.7388
17.72	531	17.72	735	17.72	541	17.72	281	17.72	267	17.72	268	35.8089	192	17.72	103	51.0461	0.14012	35.9714	0.11369		160.632	95.1084		160.632	-24.7381
17.73	592	17.73	809	17.73	583	17.73	298	17.73	279	17.73	278	35.8423	205	17.73	96	51.0643	0.41753	35.9801	0.00734		160.804	95.1055		160.804	-24.7373
17.74	656	17.74	884	17.74	631	17.74	317	17.74	289	17.74	287	35.8757	223	17.74	91	51.1137	0.15791	35.9882	0.17613		160.978	95.1037		160.978	-24.7364
17.75	740	17.75	965	17.75	713	17.75	342	17.75	289	17.75	288	35.9091	258	17.75	89	51.1639	0.18339	35.9945	2.11828		161.138	95.1024		161.138	-24.7351
17.76	821	17.76	1062	17.76	787	17.76	367	17.76	290	17.76	288	35.9425	251	17.76	88	51.1786	2.30892	35.996	6.88544		161.309	95.1008		161.309	-24.7348
17.77	888	17.77	1217	17.77	828	17.77	391	17.77	294	17.77	284	35.976	273	17.77	93	51.187	0.01235	36.0406	0.02401		161.484	95.0992		161.484	-24.7344
17.78	962	17.78	1364	17.78	864	17.78	412	17.78	300	17.78	281	36.0094	268	17.78	95	51.2602	0.3538	36.0783	0.08762		161.664	95.0973		161.664	-24.7339
17.79	1054	17.79	1492	17.79	889	17.79	424	17.79	310	17.79	284	36.0428	259	17.79	91	51.2967	0.68717	36.0847	1.05329		161.827	95.0951		161.827	-24.7332
17.8	1143	17.8	1540	17.8	954	17.8	445	17.8	320	17.8	288	36.0762	254	17.8	87	51.3116	1.1476	36.0862	3.42388		162.011	95.0928		162.011	-24.7323
17.81	1229	17.81	1468	17.81	1082	17.81	481	17.81	333	17.81	297	36.1097	285	17.81	86	51.3199	0.00614	36.1309	0.01198		162.173	95.0906		162.173	-24.7313
17.82	1271	17.82	1322	17.82	1153	17.82	518	17.82	338	17.82	299	36.1431	252	17.82	87	51.3207	0.07181	36.1311	0.1464		162.35	95.0897		162.35	-24.7301
17.83	1267	17.83	1098	17.83	1163	17.83	559	17.83	336	17.83	293	36.1765	291	17.83	92	51.3263	0.12445	36.1413	4.92539		162.522	95.0895		162.522	-24.7286
17.84	1231	17.84	934	17.84	1173	17.84	589	17.84	340	17.84	291	36.2099	313	17.84	93	51.3578	0.05933	36.1861	0.81551		162.693	95.0889		162.693	-24.7281
17.85	1171	17.85	816	17.85	1183	17.85	612	17.85	349	17.85	292	36.2434	293	17.85	90	51.3934	0.1758	36.1882	0.00884		162.868	95.0881		162.868	-24.7274
17.86	1063	17.86	671	17.86	1099	17.86	630	17.86	358	17.86	301	36.2768	291	17.86	91	51.43	0.3415	36.2216	0.07279		163.024	95.0868		163.024	-24.727
17.87	931	17.87	511	17.87	967	17.87	645	17.87	367	17.87	314	36.3102	269	17.87	94	51.4541	0.03569	36.2232	5.39242		163.205	95.0851		163.205	-24.727
17.88	787	17.88	413	17.88	838	17.88	654	17.88	378	17.88	327	36.3436	262	17.88	90	51.4597	0.06184	36.2319	2.44902		163.38	95.0828		163.38	-24.7259
17.89	640	17.89	334	17.89	709	17.89	662	17.89	390	17.89	340	36.377	231	17.89	85	51.4623	1.73617	36.2369	1.65752		163.549	95.08		163.549	-24.7253
17.9	547	17.9	300	17.9	603	17.9	679	17.9	411	17.9	338	36.4105	273	17.9	87	51.4912	0.02949	36.2768	0.40577		163.71	95.0779		163.71	-24.7248
17.91	464	17.91	275	17.91	500	17.91	699	17.91	433	17.91	334	36.4439	271	17.91	90	51.5386	0.31313	36.2788	0.00441		163.891	95.0766		163.891	-24.7245
17.92	385	17.92	270	17.92	409	17.92	740	17.92	444	17.92	329	36.4773	291	17.92	94	51.5961	0.86289	36.314	2.6812		164.067	95.0747		164.067	-24.7236
17.93	308	17.93	266	17.93	320	17.93	779	17.93	454	17.93	323	36.5107	266	17.93	97	51.6726	0.15567	36.3277	0.82406		164.236	95.0733		164.236	-24.7228
17.94	283	17.94	258	17.94	291	17.94	727	17.94	482	17.94	324	36.5442	277	17.94	96	51.7443	1.6188	36.3298	0.98048		164.403	95.0718		164.403	-24.7219
17.95	258	17.95	250	17.95	263	17.95	675	17.95	504	17.95	327	36.5776	284	17.95	95	51.8197	0.21594	36.3312	0.60009		164.577	95.0702		164.577	-24.721
17.96	241	17.96	244	17.96	243	17.96	624	17.96	483	17.96	350	36.611	345	17.96	94	51.821	0.15318	36.3689	1.75646		164.748	95.0689		164.748	-24.7203
17.97	227	17.97	240	17.97	228	17.97	571	17.97	468	17.97	366	36.6444	306	17.97	93	51.8789	0.80454	36.3773	1.34149		164.933	95.0665		164.933	-24.7193
17.98	224	17.98	239	17.98	232	17.98	515	17.98	479	17.98	358	36.6778	354	17.98	92	51.932	0.11124	36.4209	0.48759		165.095	95.0645		165.095	-24.718
17.99	225	17.99	240	17.99	235	17.99	456	17.99	479	17.99	352	36.7113	324	17.99	93	51.9545	0.10727	36.4222	0.29831		165.269	95.0633		165.269	-24.7169
18	234	18	243	18	238	18	391	18	456	18	355	36.7447	332	18	98	51.9558	0.07614	36.4449	7.47766		165.432	95.0609		165.432	-24.7152
18.01	234	18.01	242	18.01	236	18.01	339	18.01	437	18.01	354	36.7781	339	18.01	97	52.0672	0.0553	36.4601	0.87328		165.601	95.0592		165.601	-24.7148
18.02	220	18.02	231	18.02	226	18.02	307	18.02	426	18.02	348	36.8115	353	18.02	87	52.0724	0.10864	36.4685	0.66731		165.788	95.0574		165.788	-24.7144
18.03	220	18.03	226	18.03	220	18.03	276	18.03	400	18.03	340	36.845	338	18.03	82	52.1005	5.97096	36.4785	2.59833		165.958	95.0553		165.958	-24.7131
18.04	235	18.04	228	18.04	218	18.04	244	18.04	358	18.04	330	36.8784	305	18.04	84	52.1675	0.08582	36.5363	3.71795		166.119	95.0538		166.119	-24.7131
18.05	240	18.05	224	18.05	221	18.05	221	18.05	323	18.05	331	36.9118	302	18.05	86	52.1956	0.24561	36.5372	0.07964		166.295	95.0513		166.295	-24.7128
18.06	238	18.06	217	18.06	229	18.06	205	18.06	294	18.06	340	36.9452	329	18.06	87	52.208	0.054	36.5476	0.52516		166.468	95.0494		166.468	-24.7119
18.07	227	18.07	219	18.07	226	18.07	204	18.07	287	18.07	338	36.9787	311	18.07	87	52.2167	1.02956	36.57	1.29182		166.637	95.0485		166.637	-24.7105
18.08	212	18.08	226	18.08	216	18.08	209	18.08	292	18.08	331	37.0121	350	18.08	87	52.2362	2.96784	36.5932	3.77167		166.796	95.047		166.796	-24.7109
18.09	213	18.09	226	18.09	208	18.09	207	18.09	278	18.09	326	37.0455	306	18.09	90	52.2387	0.26751	36.5971	0.10359		166.982	95.0458		166.982	-24.7104
18.1	220	18.1	225	18.1	201	18.1	203	18.1	257	18.1	322	37.0789	296	18.1	94	52.2704	0.11366	36.6071	0.05726		167.142	95.0444		167.142	-24.7098
18.11	219	18.11	227	18.11	197	18.11	213	18.11	245	18.11	317	37.1123	317	18.11	91	52.3034	0.04266	36.621	3.78739		167.318	95.0428		167.318	-24.7091
18.12	217	18.12	229	18.12	194	18.12	226	18.12	234	18.12	313	37.1458	291	18.12	87	52.3234	0.93399	36.6247	0.09079		167.491	95.0416		167.491	-24.7069
18.13	202	18.13	235	18.13	199	18.13	209	18.13	231	18.13	293	37.1792	305	18.13	89	52.3314	0.4441	36.6288	0.03965		167.674	95.0391		167.674	-24.7053
18.14	186	18.14	241	18.14	204	18.14	189	18.14	229	18.14	272	37.2126	231	18.14	92	52.3316	0.12206	36.6393	0.26129		167.836	95.0365		167.836	-24.7036
18.15	198	18.15	253	18.15	205	18.15	194	18.15	221	18.15	255	37.246	241	18.15	91	52.3454	1.07941	36.6527	0.65912		168.01	95.0345		168.01	-24.7018
18.16	208	18.16	262	18.16	206	18.16	198	18.16	213	18.16	238	37.2795	236	18.16	90	52.3528	0.51166	36.685	1.87552		168.179	95.0326		168.179	-24.7004
18.17	212	18.17	250	18.17	214	18.17	193	18.17	199	18.17	223	37.3129	278	18.17	89	52.3741	0.00606	36.6889	0.05155		168.349	95.0315		168.349	-24.6992
18.18	215	18.18	240	18.18	221	18.18	189	18.18	189	18.18	209	37.3463	281	18.18	89	52.3748	0.13297	36.699	0.0286		168.531	95.0305		168.531	-24.6984
18.19	217	18.19	234	18.19	224	18.19	189	18.19	192	18.19	203	37.3797	307	18.19	95	52.4066	0.05649	36.7128	1.88304		168.7	95.0293		168.7	-24.6975
18.2	219	18.2	235	18.2	225	18.2	187	18.2	196	18.2	201	37.4132	274	18.2	98	52.4579	0.75161	36.7165	0.0453		168.868	95.0298		168.868	-24.6961
18.21	222	18.21	254	18.21	218	18.21	182	18.21	204	18.21	208	37.4466	264	18.21	92	52.4598	0.4642	36.7243	3.18372		169.044	95.0286		169.044	-24.6951
18.22	227	18.22	264	18.22	216	18.22	181	18.22	210	18.22	213	37.48	277	18.22	88	52.4678	0.22068	36.7446	0.32774		169.215	95.0281		169.215	-24.6941
18.23	235	18.23	258	18.23	223	18.23	188	18.23	214	18.23	217	37.5134	317	18.23	86	52.4819	0.53657	36.7935	5.39457		169.38	95.0283		169.38	-24.693
18.24	236	18.24	263	18.24	227	18.24	194	18.24	211	18.24	208	37.5468	344	18.24	85	52.5106	0.00303	36.7982	0.30394		169.558	95.0266		169.558	-24.6916
18.25	229	18.25	279	18.25	228	18.25	196	18.25	201	18.25	184	37.5803	427	18.25	87	52.5168	2.78375	36.8164	1.583		169.729	95.0257		169.729	-24.6893
18.26	232	18.26	290	18.26	224	18.26	197	18.26	196	18.26	186	37.6137	416	18.26	90	52.5177	0.04257	36.828	0.6771		169.906	95.0247		169.906	-24.6871
18.27	241	18.27	296	18.27	217	18.27	196	18.27	195	18.27	210	37.6471	400	18.27	94	52.5339	1.42355	36.8291	3.71686		170.077	95.0235		170.077	-24.6851
18.28	256	18.28	303	18.28	231	18.28	194	18.28	198	18.28	214	37.6805	434	18.28	96	52.5947	0.37362	36.8292	0.00369		170.236	95.0224		170.236	-24.6831
18.29	273	18.29	309	18.29	256	18.29	191	18.29	205	18.29	206	37.7139	357	18.29	97	52.631	0.07653	36.8473	0.0291		170.419	95.0211		170.419	-24.6808
18.3	282	18.3	318	18.3	263	18.3	191	18.3	207	18.3	210	37.7474	361	18.3	103	52.6487	0.12747	36.8858	2.68214		170.581	95.0208		170.581	-24.6784
18.31	288	18.31	328	18.31	262	18.31	191	18.31	209	18.31	218	37.7808	313	18.31	110	52.6538	1.38358	36.8905	0.15109		170.757	95.0212		170.757	-24.6763
18.32	285	18.32	346	18.32	264	18.32	198	18.32	211	18.32	222	37.8142	322	18.32	100	52.6547	0.02116	36.8976	0.57321		170.934	95.0207		170.934	-24.6738
18.33	279	18.33	365	18.33	266	18.33	206	18.33	213	18.33	225	37.8476	299	18.33	85	52.6709	0.70754	36.9007	1.69121		171.109	95.0203		171.109	-24.6718
18.34	298	18.34	370	18.34	275	18.34	208	18.34	223	18.34	246	37.8811	321	18.34	85	52.6723	0.12291	36.9166	7.44287		171.276	95.0195		171.276	-24.6698
18.35	319	18.35	373	18.35	285	18.35	211	18.35	233	18.35	268	37.9145	307	18.35	87	52.7577	0.272	36.9204	0.33663		171.438	95.0182		171.438	-24.6679
18.36	319	18.36	361	18.36	311	18.36	213	18.36	236	18.36	256	37.9479	346	18.36	94	52.7683	0.03803	36.9215	1.84831		171.614	95.0168		171.614	-24.6682
18.37	322	18.37	350	18.37	335	18.37	217	18.37	239	18.37	249	37.9813	368	18.37	100	52.7861	0.06337	36.9216	0.00185		171.783	95.016		171.783	-24.6675
18.38	343	18.38	341	18.38	339	18.38	226	18.38	242	18.38	273	38.0147	390	18.38	95	52.8097	0.06105	36.9398	0.01446		171.953	95.0163		171.953	-24.6661
18.39	360	18.39	336	18.39	340	18.39	235	18.39	245	18.39	292	38.0482	406	18.39	91	52.8412	0.10276	36.97	6.70063		172.132	95.0167		172.132	-24.6645
18.4	353	18.4	346	18.4	332	18.4	238	18.4	247	18.4	291	38.0816	435	18.4	95	52.8687	0.14439	36.9902	0.28515		172.293	95.0164		172.293	-24.6646
18.41	348	18.41	355	18.41	325	18.41	241	18.41	247	18.41	289	38.115	366	18.41	96	52.8739	0.29218	36.9914	1.43447		172.467	95.0157		172.467	-24.6634
18.42	345	18.42	360	18.42	320	18.42	244	18.42	244	18.42	284	38.1484	376	18.42	91	52.8824	0.01914	36.9933	0.84079		172.634	95.0143		172.634	-24.6622
18.43	349	18.43	363	18.43	326	18.43	250	18.43	246	18.43	282	38.1819	355	18.43	87	52.8942	1.51426	36.9991	10.2889		172.816	95.0126		172.816	-24.6614
18.44	365	18.44	364	18.44	348	18.44	260	18.44	258	18.44	288	38.2153	393	18.44	87	52.8954	0.13521	36.9999	4.70532		172.982	95.0095		172.982	-24.6614
18.45	372	18.45	377	18.45	355	18.45	269	18.45	264	18.45	292	38.2487	390	18.45	90	52.9331	0.00015	37.0093	3.70063		173.151	95.0074		173.151	-24.6612
18.46	371	18.46	406	18.46	343	18.46	276	18.46	260	18.46	294	38.2821	367	18.46	98	52.9532	0.25704	37.0373	1.4679		173.339	95.0065		173.339	-24.6615
18.47	379	18.47	443	18.47	341	18.47	272	18.47	263	18.47	306	38.3156	339	18.47	97	52.9791	0.05116	37.0628	3.33194		173.499	95.006		173.499	-24.6626
18.48	395	18.48	488	18.48	346	18.48	260	18.48	271	18.48	325	38.349	314	18.48	89	52.9953	1.18215	37.0693	0.17014		173.674	95.005		173.674	-24.662
18.49	404	18.49	487	18.49	350	18.49	263	18.49	277	18.49	331	38.3824	305	18.49	85	53.0067	0.07178	37.0794	0.46303		173.844	95.0039		173.844	-24.6621
18.5	409	18.5	460	18.5	352	18.5	273	18.5	282	18.5	330	38.4158	263	18.5	82	53.0119	0.14523	37.0843	0.71325		174.017	95.0024		174.017	-24.6624
18.51	417	18.51	432	18.51	368	18.51	275	18.51	304	18.51	334	38.4492	231	18.51	85	53.0195	1.68455	37.0919	5.11591		174.18	95.0007		174.18	-24.6626
18.52	425	18.52	404	18.52	390	18.52	272	18.52	333	18.52	339	38.4827	247	18.52	90	53.0204	0.00955	37.0928	2.33943		174.339	94.9982		174.339	-24.6642
18.53	431	18.53	377	18.53	397	18.53	276	18.53	336	18.53	342	38.5161	241	18.53	85	53.0254	0.01441	37.1042	1.12625		174.516	94.9952		174.516	-24.6642
18.54	436	18.54	352	18.54	401	18.54	281	18.54	333	18.54	345	38.5495	193	18.54	78	53.0322	0.75255	37.1261	1.47683		174.693	94.9923		174.693	-24.6641
18.55	411	18.55	327	18.55	378	18.55	294	18.55	338	18.55	346	38.5829	207	18.55	86	53.0713	7e-05	37.1302	0.72976		174.869	94.9901		174.869	-24.6644
18.56	383	18.56	303	18.56	352	18.56	309	18.56	344	18.56	347	38.6164	252	18.56	95	53.0746	0.01493	37.139	0.55367		175.039	94.9881		175.039	-24.6644
18.57	337	18.57	280	18.57	326	18.57	307	18.57	325	18.57	334	38.6498	255	18.57	91	53.0915	0.12777	37.1623	0.08461		175.215	94.9868		175.215	-24.6638
18.58	295	18.58	259	18.58	301	18.58	305	18.58	308	18.58	321	38.6832	252	18.58	88	53.0939	0.76102	37.1638	0.06789		175.38	94.9855		175.38	-24.6628
18.59	289	18.59	272	18.59	282	18.59	319	18.59	303	18.59	315	38.7166	270	18.59	88	53.1337	0.58746	37.1725	0.23025		175.551	94.9841		175.551	-24.662
18.6	282	18.6	283	18.6	266	18.6	331	18.6	298	18.6	310	38.7501	241	18.6	89	53.1401	0.44364	37.1966	1.84498		175.715	94.9843		175.715	-24.6595
18.61	264	18.61	291	18.61	258	18.61	339	18.61	290	18.61	308	38.7835	259	18.61	100	53.158	0.83722	37.1974	0.55987		175.895	94.9826		175.895	-24.6585
18.62	247	18.62	294	18.62	251	18.62	340	18.62	287	18.62	304	38.8169	238	18.62	105	53.1639	0.00716	37.2157	2.08436		176.069	94.9806		176.069	-24.6576
18.63	233	18.63	281	18.63	243	18.63	324	18.63	299	18.63	293	38.8503	199	18.63	99	53.2132	0.00742	37.2193	0.73428		176.244	94.9792		176.244	-24.657
18.64	229	18.64	280	18.64	239	18.64	307	18.64	306	18.64	280	38.8837	192	18.64	93	53.2308	0.01506	37.2322	0.2753		176.41	94.9776		176.41	-24.6572
18.65	243	18.65	300	18.65	243	18.65	286	18.65	306	18.65	263	38.9172	233	18.65	90	53.2326	0.37826	37.2448	0.49782		176.576	94.9769		176.576	-24.6569
18.66	254	18.66	305	18.66	252	18.66	275	18.66	306	18.66	252	38.9506	231	18.66	87	53.2784	1.36347	37.255	6.04766		176.754	94.976		176.754	-24.6562
18.67	262	18.67	291	18.67	266	18.67	277	18.67	308	18.67	249	38.984	236	18.67	83	53.279	0.22053	37.2571	0.03383		176.925	94.9748		176.925	-24.6549
18.68	269	18.68	290	18.68	271	18.68	268	18.68	302	18.68	246	39.0174	263	18.68	82	53.3603	2.37649	37.2572	0.90838		177.094	94.9752		177.094	-24.654
18.69	276	18.69	300	18.69	268	18.69	251	18.69	288	18.69	242	39.0508	236	18.69	83	53.37	0.00749	37.2792	0.10814		177.262	94.9743		177.262	-24.6532
18.7	279	18.7	319	18.7	267	18.7	238	18.7	272	18.7	240	39.0843	224	18.7	85	53.4024	0.38776	37.29	0.91745		177.445	94.9742		177.445	-24.6522
18.71	280	18.71	345	18.71	267	18.71	227	18.71	254	18.71	240	39.1177	287	18.71	87	53.4177	0.67763	37.3091	1.03628		177.613	94.9748		177.613	-24.6509
18.72	291	18.72	364	18.72	269	18.72	225	18.72	261	18.72	240	39.1511	299	18.72	87	53.4407	0.07782	37.3384	0.24744		177.783	94.9738		177.783	-24.6502
18.73	304	18.73	380	18.73	272	18.73	226	18.73	277	18.73	239	39.1845	254	18.73	87	53.4719	0.47084	37.3485	3.00675		177.941	94.973		177.941	-24.6487
18.74	311	18.74	376	18.74	290	18.74	225	18.74	262	18.74	244	39.218	277	18.74	89	53.4901	2.05423	37.3508	0.45157		178.121	94.9718		178.121	-24.6473
18.75	315	18.75	367	18.75	311	18.75	225	18.75	240	18.75	251	39.2514	289	18.75	91	53.4998	1.18116	37.3691	2.70186		178.292	94.9702		178.292	-24.6457
18.76	330	18.76	400	18.76	319	18.76	235	18.76	232	18.76	255	39.2848	248	18.76	92	53.5277	0.57472	37.3728	0.05375		178.465	94.9677		178.465	-24.6429
18.77	345	18.77	439	18.77	325	18.77	247	18.77	225	18.77	259	39.3182	255	18.77	93	53.5421	0.19276	37.3854	2.82628		178.629	94.965		178.629	-24.6409
18.78	385	18.78	449	18.78	358	18.78	262	18.78	234	18.78	260	39.3516	276	18.78	94	53.5804	0.03869	37.393	0.63106		178.806	94.9633		178.806	-24.6391
18.79	425	18.79	461	18.79	389	18.79	276	18.79	242	18.79	261	39.3851	225	18.79	93	53.6118	0.23399	37.4062	0.08235		178.977	94.9625		178.977	-24.6374
18.8	475	18.8	513	18.8	399	18.8	285	18.8	252	18.8	268	39.4185	221	18.8	91	53.63	1.02098	37.4359	0.4572		179.15	94.9604		179.15	-24.6355
18.81	520	18.81	564	18.81	418	18.81	293	18.81	258	18.81	274	39.4519	268	18.81	88	53.6677	0.2856	37.4361	0.02068		179.316	94.9589		179.316	-24.6341
18.82	537	18.82	609	18.82	478	18.82	296	18.82	249	18.82	280	39.4853	304	18.82	79	53.7066	0.95915	37.4361	0.10476		179.486	94.9573		179.486	-24.6328
18.83	563	18.83	662	18.83	530	18.83	301	18.83	247	18.83	283	39.5188	298	18.83	76	53.7157	0.59262	37.463	1.34321		179.649	94.9554		179.649	-24.6314
18.84	617	18.84	739	18.84	560	18.84	312	18.84	267	18.84	278	39.5522	283	18.84	92	53.7852	0.0066	37.4698	0.26008		179.828	94.9536		179.828	-24.6309
18.85	675	18.85	815	18.85	600	18.85	322	18.85	280	18.85	281	39.5856	289	18.85	97	53.7864	0.00954	37.4747	0.01608		180.001	94.9514		180.001	-24.6295
18.86	740	18.86	892	18.86	657	18.86	330	18.86	282	18.86	300	39.619	268	18.86	83	53.7878	1.53806	37.4793	1.40505		180.176	94.9501		180.176	-24.6281
18.87	785	18.87	940	18.87	712	18.87	338	18.87	296	18.87	310	39.6525	249	18.87	79	53.8149	0.01888	37.4869	0.31363		180.35	94.9496		180.35	-24.6267
18.88	804	18.88	950	18.88	765	18.88	347	18.88	328	18.88	312	39.6859	222	18.88	86	53.8306	0.41742	37.5002	0.04095		180.524	94.9479		180.524	-24.627
18.89	825	18.89	897	18.89	800	18.89	361	18.89	345	18.89	321	39.7193	238	18.89	88	53.8471	0.47666	37.5215	1.43725		180.694	94.9466		180.694	-24.6267
18.9	848	18.9	789	18.9	820	18.9	381	18.9	350	18.9	336	39.7527	198	18.9	85	53.8563	0.29448	37.5299	0.22723		180.86	94.9449		180.86	-24.6258
18.91	867	18.91	706	18.91	844	18.91	402	18.91	367	18.91	343	39.7861	202	18.91	82	53.8963	0.05048	37.5301	0.01029		181.033	94.943		181.033	-24.6242
18.92	884	18.92	639	18.92	869	18.92	423	18.92	391	18.92	343	39.8196	217	18.92	79	53.926	0.00328	37.5302	0.05208		181.206	94.9409		181.206	-24.6226
18.93	815	18.93	565	18.93	827	18.93	437	18.93	385	18.93	357	39.853	200	18.93	79	53.9272	0.00474	37.5639	0.12928		181.374	94.9387		181.374	-24.6209
18.94	712	18.94	488	18.94	758	18.94	447	18.94	367	18.94	377	39.8864	201	18.94	81	53.9286	0.76443	37.5688	0.00803		181.542	94.9376		181.542	-24.6193
18.95	623	18.95	402	18.95	661	18.95	456	18.95	397	18.95	383	39.9198	177	18.95	85	53.9558	0.00938	37.6158	0.71459		181.71	94.9375		181.71	-24.6179
18.96	537	18.96	312	18.96	558	18.96	465	18.96	439	18.96	386	39.9533	182	18.96	90	53.9716	0.20743	37.6546	2.40462		181.891	94.9369		181.891	-24.6163
18.97	468	18.97	289	18.97	500	18.97	480	18.97	443	18.97	393	39.9867	228	18.97	84	53.9738	0.17776	37.6675	0.47396		182.059	94.9364		182.059	-24.6155
18.98	400	18.98	274	18.98	447	18.98	497	18.98	441	18.98	401	40.0201	218	18.98	76	53.9932	0.00981	37.6683	0.05366		182.223	94.9355		182.223	-24.6148
18.99	356	18.99	264	18.99	390	18.99	499	18.99	453	18.99	417	40.0535	225	18.99	75	53.9945	0.37927	37.6701	0.33538		182.397	94.9343		182.397	-24.6138
19	312	19	255	19	334	19	499	19	464	19	432	40.087	232	19	75	54.036	0.1895	37.6971	2.06614		182.566	94.933		182.566	-24.6112
19.01	277	19.01	256	19.01	294	19.01	498	19.01	464	19.01	430	40.1204	241	19.01	79	54.0374	0.02509	37.7363	0.01129		182.742	94.9311		182.742	-24.6102
19.02	246	19.02	258	19.02	257	19.02	497	19.02	462	19.02	428	40.1538	211	19.02	83	54.0563	0.97682	37.7492	1.19551		182.911	94.9302		182.911	-24.6099
19.03	236	19.03	262	19.03	241	19.03	503	19.03	448	19.03	423	40.1872	207	19.03	84	54.0691	0.0162	37.7621	0.23563		183.081	94.9302		183.081	-24.61
19.04	229	19.04	264	19.04	227	19.04	496	19.04	433	19.04	412	40.2206	239	19.04	85	54.101	0.03521	37.763	0.0267		183.251	94.9291		183.251	-24.611
19.05	227	19.05	260	19.05	219	19.05	451	19.05	418	19.05	380	40.2541	246	19.05	84	54.113	0.26935	37.7647	0.16675		183.423	94.9285		183.423	-24.6103
19.06	223	19.06	251	19.06	212	19.06	413	19.06	402	19.06	347	40.2875	211	19.06	85	54.1152	0.08831	37.7918	1.0272		183.595	94.9276		183.595	-24.609
19.07	214	19.07	235	19.07	209	19.07	385	19.07	386	19.07	315	40.3209	200	19.07	87	54.1346	0.00491	37.7933	0.21884		183.768	94.9264		183.768	-24.6075
19.08	210	19.08	219	19.08	210	19.08	352	19.08	370	19.08	292	40.3543	224	19.08	88	54.136	0.18845	37.8312	0.00562		183.941	94.9256		183.941	-24.6061
19.09	214	19.09	204	19.09	215	19.09	314	19.09	355	19.09	279	40.3877	225	19.09	86	54.1775	0.09421	37.8518	5.34337		184.109	94.9247		184.109	-24.604
19.1	214	19.1	197	19.1	213	19.1	290	19.1	333	19.1	270	40.4212	236	19.1	88	54.1785	2.08497	37.8632	0.19438		184.284	94.9246		184.284	-24.6017
19.11	209	19.11	200	19.11	203	19.11	279	19.11	303	19.11	264	40.4546	278	19.11	93	54.198	0.48545	37.865	6.87534		184.448	94.9249		184.448	-24.5999
19.12	201	19.12	197	19.12	194	19.12	267	19.12	281	19.12	253	40.488	278	19.12	88	54.2052	0.00494	37.8884	0.10882		184.616	94.9243		184.616	-24.5975
19.13	189	19.13	192	19.13	184	19.13	255	19.13	263	19.13	238	40.5214	283	19.13	77	54.2108	0.00806	37.9457	3.47746		184.788	94.9237		184.788	-24.5955
19.14	193	19.14	200	19.14	188	19.14	243	19.14	252	19.14	217	40.5549	271	19.14	78	54.219	0.00052	37.9469	2.6571		184.964	94.9229		184.964	-24.5934
19.15	203	19.15	214	19.15	198	19.15	231	19.15	244	19.15	194	40.5883	266	19.15	86	54.2427	0.0175	37.9584	0.09671		185.139	94.9217		185.139	-24.5918
19.16	201	19.16	211	19.16	193	19.16	231	19.16	224	19.16	193	40.6217	282	19.16	88	54.2548	0.13384	37.9602	3.4184		185.307	94.9204		185.307	-24.5895
19.17	196	19.17	205	19.17	185	19.17	232	19.17	200	19.17	197	40.6551	294	19.17	88	54.3205	1.03625	37.9744	4.5672		185.478	94.92		185.478	-24.5889
19.18	189	19.18	196	19.18	174	19.18	232	19.18	196	19.18	202	40.6886	247	19.18	87	54.3473	0.00246	38.0411	1.72906		185.65	94.9203		185.65	-24.5887
19.19	182	19.19	187	19.19	164	19.19	232	19.19	195	19.19	207	40.722	315	19.19	86	54.3555	0.90925	38.0625	3.88636		185.815	94.9205		185.815	-24.589
19.2	174	19.2	191	19.2	173	19.2	227	19.2	197	19.2	193	40.7554	278	19.2	84	54.3595	1.58666	38.0699	2.27063		185.988	94.92		185.988	-24.5907
19.21	167	19.21	195	19.21	183	19.21	223	19.21	198	19.21	180	40.7888	293	19.21	81	54.3611	0.00026	38.1422	5.47589		186.158	94.9191		186.158	-24.591
19.22	183	19.22	195	19.22	180	19.22	224	19.22	198	19.22	187	40.8222	309	19.22	82	54.498	0.45187	38.1485	3.22432		186.335	94.9175		186.335	-24.5914
19.23	196	19.23	196	19.23	178	19.23	223	19.23	197	19.23	192	40.8557	329	19.23	82	54.5021	0.78856	38.1582	1.93211		186.504	94.9155		186.504	-24.5917
19.24	193	19.24	204	19.24	182	19.24	216	19.24	194	19.24	188	40.8891	298	19.24	83	54.5319	0.00035	38.1596	2.72169		186.667	94.912		186.667	-24.5938
19.25	190	19.25	209	19.25	183	19.25	207	19.25	193	19.25	186	40.9225	301	19.25	83	54.544	2.69488	38.1601	1.96366		186.839	94.9105		186.839	-24.5941
19.26	189	19.26	206	19.26	176	19.26	193	19.26	197	19.26	192	40.9559	270	19.26	84	54.5517	0.04211	38.2382	2.72252		187.015	94.91		187.015	-24.5934
19.27	190	19.27	202	19.27	178	19.27	183	19.27	197	19.27	196	40.9894	264	19.27	82	54.6038	0.05661	38.2445	1.60295		187.188	94.9097		187.188	-24.593
19.28	193	19.28	196	19.28	197	19.28	182	19.28	191	19.28	194	41.0228	229	19.28	74	54.6131	0.00843	38.2504	1.12723		187.363	94.9094		187.363	-24.5919
19.29	196	19.29	196	19.29	209	19.29	179	19.29	187	19.29	194	41.0562	231	19.29	72	54.675	0.00017	38.2522	0.21829		187.538	94.9085		187.538	-24.5908
19.3	197	19.3	204	19.3	210	19.3	173	19.3	187	19.3	193	41.0896	224	19.3	78	54.6871	1.33939	38.2556	1.35318		187.701	94.907		187.701	-24.5899
19.31	194	19.31	212	19.31	203	19.31	175	19.31	190	19.31	197	41.123	224	19.31	82	54.6948	0.02093	38.2561	0.97633		187.868	94.9051		187.868	-24.589
19.32	187	19.32	221	19.32	189	19.32	183	19.32	195	19.32	204	41.1565	243	19.32	87	54.7312	3.06357	38.2586	5.6261		188.046	94.9021		188.046	-24.5874
19.33	182	19.33	226	19.33	186	19.33	182	19.33	196	19.33	200	41.1899	290	19.33	87	54.7471	0.02813	38.2688	0.01558		188.215	94.9003		188.215	-24.5861
19.34	177	19.34	229	19.34	191	19.34	176	19.34	194	19.34	189	41.2233	273	19.34	85	54.7564	0.00422	38.2718	0.39122		188.387	94.8996		188.387	-24.5842
19.35	181	19.35	217	19.35	193	19.35	175	19.35	196	19.35	202	41.2567	294	19.35	83	54.8234	0.10315	38.2898	2.72334		188.55	94.8995		188.55	-24.582
19.36	188	19.36	199	19.36	193	19.36	178	19.36	201	19.36	225	41.2902	293	19.36	82	54.8725	0.3919	38.3172	2.7897		188.723	94.8994		188.723	-24.5797
19.37	194	19.37	199	19.37	194	19.37	177	19.37	201	19.37	228	41.3236	286	19.37	83	54.8749	1.52263	38.324	4.96371		188.888	94.8988		188.888	-24.5779
19.38	199	19.38	205	19.38	193	19.38	175	19.38	199	19.38	225	41.357	259	19.38	85	54.9658	0.53842	38.3395	3.00075		189.062	94.8979		189.062	-24.5762
19.39	201	19.39	197	19.39	198	19.39	171	19.39	207	19.39	226	41.3904	252	19.39	85	54.9674	0.05127	38.3403	0.79001		189.231	94.8966		189.231	-24.5747
19.4	203	19.4	188	19.4	204	19.4	167	19.4	217	19.4	229	41.4239	266	19.4	84	54.9955	1.17146	38.3467	0.56048		189.403	94.8946		189.403	-24.5743
19.41	207	19.41	212	19.41	193	19.41	179	19.41	209	19.41	230	41.4573	246	19.41	82	55.0166	0.19481	38.3482	0.02448		189.577	94.8927		189.577	-24.5736
19.42	211	19.42	235	19.42	183	19.42	191	19.42	200	19.42	232	41.4907	261	19.42	81	55.0377	0.63697	38.3485	0.10854		189.749	94.8919		189.749	-24.5726
19.43	205	19.43	229	19.43	186	19.43	189	19.43	196	19.43	248	41.5241	243	19.43	83	55.0505	0.35088	38.3549	2.79718		189.916	94.8917		189.916	-24.5717
19.44	201	19.44	227	19.44	189	19.44	185	19.44	196	19.44	262	41.5575	244	19.44	86	55.1102	0.26755	38.3651	0.00776		190.099	94.8906		190.099	-24.5702
19.45	209	19.45	239	19.45	195	19.45	171	19.45	217	19.45	262	41.591	267	19.45	88	55.1154	0.08334	38.3681	0.19453		190.269	94.8898		190.269	-24.5694
19.46	216	19.46	252	19.46	200	19.46	162	19.46	233	19.46	263	41.6244	243	19.46	89	55.14	0.58219	38.3861	1.35399		190.43	94.8887		190.43	-24.5687
19.47	226	19.47	263	19.47	202	19.47	169	19.47	230	19.47	270	41.6578	273	19.47	87	55.1658	0.02314	38.3919	1.03611		190.611	94.8873		190.611	-24.5677
19.48	231	19.48	263	19.48	205	19.48	175	19.48	228	19.48	275	41.6912	269	19.48	84	55.1823	0.31653	38.4055	5.56762		190.781	94.8859		190.781	-24.5696
19.49	230	19.49	241	19.49	208	19.49	180	19.49	225	19.49	279	41.7246	233	19.49	78	55.1952	0.17436	38.4097	3.87908		190.946	94.8848		190.946	-24.5697
19.5	222	19.5	236	19.5	213	19.5	180	19.5	226	19.5	286	41.7581	237	19.5	74	55.2356	0.21476	38.4137	1.38708		191.122	94.8846		191.122	-24.5692
19.51	208	19.51	255	19.51	221	19.51	173	19.51	230	19.51	297	41.7915	228	19.51	74	55.2602	0.04141	38.4204	2.46796		191.29	94.8845		191.29	-24.5688
19.52	204	19.52	254	19.52	220	19.52	174	19.52	234	19.52	309	41.8249	203	19.52	74	55.2717	0.00154	38.436	1.49196		191.459	94.8835		191.459	-24.5678
19.53	210	19.53	234	19.53	208	19.53	183	19.53	235	19.53	321	41.8583	213	19.53	77	55.2978	0.08251	38.4368	0.39267		191.639	94.8824		191.639	-24.5667
19.54	214	19.54	228	19.54	201	19.54	184	19.54	236	19.54	319	41.8918	215	19.54	78	55.3045	0.88679	38.4447	0.01219		191.801	94.881		191.801	-24.5657
19.55	218	19.55	230	19.55	198	19.55	179	19.55	236	19.55	309	41.9252	220	19.55	79	55.3109	0.0115	38.4457	0.0886		191.959	94.8792		191.959	-24.5646
19.56	222	19.56	227	19.56	210	19.56	177	19.56	248	19.56	299	41.9586	221	19.56	78	55.3317	0.02273	38.4885	0.51514		192.148	94.8772		192.148	-24.564
19.57	227	19.57	220	19.57	229	19.57	176	19.57	265	19.57	289	41.992	214	19.57	75	55.3621	0.01549	38.5017	0.01271		192.303	94.8764		192.303	-24.5633
19.58	221	19.58	222	19.58	220	19.58	178	19.58	261	19.58	303	42.0254	200	19.58	75	55.3809	0.10671	38.5022	2.76819		192.475	94.8765		192.475	-24.562
19.59	212	19.59	225	19.59	204	19.59	180	19.59	250	19.59	325	42.0589	168	19.59	75	55.4171	0.00077	38.5064	1.9286		192.651	94.8765		192.651	-24.5607
19.6	213	19.6	234	19.6	202	19.6	191	19.6	244	19.6	329	42.0923	195	19.6	81	55.4355	0.09033	38.5243	4.99864		192.825	94.8765		192.825	-24.5595
19.61	216	19.61	244	19.61	202	19.61	203	19.61	240	19.61	330	42.1257	203	19.61	88	55.4432	0.04101	38.5425	0.04406		192.994	94.8758		192.994	-24.5586
19.62	214	19.62	250	19.62	210	19.62	195	19.62	240	19.62	331	42.1591	211	19.62	91	55.4499	0.44072	38.556	6.79952		193.164	94.8745		193.164	-24.5571
19.63	213	19.63	256	19.63	217	19.63	186	19.63	241	19.63	332	42.1926	203	19.63	93	55.4772	0.0113	38.5721	0.06639		193.332	94.8728		193.332	-24.5551
19.64	234	19.64	259	19.64	216	19.64	191	19.64	238	19.64	317	42.226	221	19.64	85	55.5077	0.0077	38.5721	1.28672		193.505	94.8698		193.505	-24.5537
19.65	253	19.65	265	19.65	218	19.65	193	19.65	237	19.65	302	42.2594	195	19.65	79	55.5814	0.0449	38.5987	0.00632		193.68	94.8685		193.68	-24.552
19.66	254	19.66	288	19.66	238	19.66	184	19.66	248	19.66	290	42.2928	224	19.66	80	55.6056	0.03723	38.6006	1.296		193.856	94.8684		193.856	-24.5498
19.67	256	19.67	306	19.67	254	19.67	181	19.67	253	19.67	278	42.3263	245	19.67	81	55.6219	1.3418	38.6103	1.97551		194.031	94.8685		194.031	-24.5471
19.68	263	19.68	303	19.68	255	19.68	193	19.68	240	19.68	269	42.3597	210	19.68	82	55.7331	0.47418	38.6213	2.4851		194.195	94.8686		194.195	-24.5443
19.69	274	19.69	308	19.69	262	19.69	199	19.69	232	19.69	264	42.3931	207	19.69	81	55.752	0.01855	38.64	0.01845		194.36	94.8678		194.36	-24.5418
19.7	290	19.7	328	19.7	280	19.7	189	19.7	234	19.7	267	42.4265	188	19.7	78	55.7529	0.72039	38.6431	0.08539		194.541	94.8665		194.541	-24.5395
19.71	300	19.71	333	19.71	284	19.71	187	19.71	232	19.71	266	42.4599	209	19.71	78	55.7684	0.66688	38.653	3.38062		194.706	94.8646		194.706	-24.5367
19.72	299	19.72	317	19.72	268	19.72	195	19.72	224	19.72	256	42.4934	201	19.72	82	55.8424	0.03902	38.6692	0.03298		194.877	94.8615		194.877	-24.5314
19.73	293	19.73	303	19.73	269	19.73	202	19.73	222	19.73	247	42.5268	210	19.73	83	55.8427	0.21949	38.6692	0.63998		195.047	94.8597		195.047	-24.5279
19.74	283	19.74	292	19.74	287	19.74	207	19.74	227	19.74	237	42.5602	218	19.74	81	55.87	0.07076	38.6963	0.67373		195.216	94.859		195.216	-24.5251
19.75	279	19.75	277	19.75	287	19.75	212	19.75	229	19.75	234	42.5936	221	19.75	79	55.8799	0.23563	38.6978	0.64421		195.375	94.8585		195.375	-24.5221
19.76	281	19.76	261	19.76	274	19.76	216	19.76	229	19.76	236	42.6271	234	19.76	76	55.8997	0.35809	38.7076	0.98213		195.556	94.8576		195.556	-24.5195
19.77	264	19.77	248	19.77	264	19.77	226	19.77	231	19.77	231	42.6605	237	19.77	77	55.928	0.51362	38.7373	0.00918		195.725	94.8564		195.725	-24.5176
19.78	239	19.78	237	19.78	255	19.78	238	19.78	234	19.78	221	42.6939	258	19.78	79	55.9336	0.02189	38.7404	0.04251		195.892	94.8549		195.892	-24.515
19.79	230	19.79	225	19.79	239	19.79	239	19.79	232	19.79	222	42.7273	255	19.79	78	55.9428	0.27498	38.7415	0.77999		196.066	94.8531		196.066	-24.512
19.8	226	19.8	213	19.8	219	19.8	237	19.8	228	19.8	226	42.7608	255	19.8	77	55.9482	1.4726	38.7532	3.72687		196.245	94.8507		196.245	-24.5096
19.81	217	19.81	206	19.81	207	19.81	230	19.81	223	19.81	240	42.7942	241	19.81	75	55.9895	0.0194	38.787	0.22371		196.415	94.8496		196.415	-24.5068
19.82	207	19.82	201	19.82	196	19.82	223	19.82	218	19.82	255	42.8276	228	19.82	73	55.9898	0.10906	38.7938	0.33498		196.58	94.8493		196.58	-24.5045
19.83	197	19.83	202	19.83	185	19.83	228	19.83	222	19.83	249	42.861	256	19.83	72	55.9922	0.00475	38.8261	0.78759		196.749	94.8492		196.749	-24.5026
19.84	188	19.84	204	19.84	175	19.84	233	19.84	225	19.84	242	42.8944	199	19.84	71	55.9969	0.12185	38.8391	0.38777		196.917	94.8488		196.917	-24.5021
19.85	193	19.85	205	19.85	185	19.85	233	19.85	217	19.85	235	42.9279	195	19.85	79	56.0172	0.03517	38.8508	1.85285		197.095	94.8479		197.095	-24.5006
19.86	195	19.86	206	19.86	193	19.86	233	19.86	214	19.86	228	42.9613	183	19.86	85	56.043	0.00423	38.8576	0.42093		197.253	94.8466		197.253	-24.4989
19.87	184	19.87	203	19.87	188	19.87	222	19.87	237	19.87	225	42.9947	191	19.87	77	56.0754	0.25531	38.8745	0.17933		197.426	94.845		197.426	-24.4972
19.88	177	19.88	202	19.88	183	19.88	213	19.88	252	19.88	223	43.0281	180	19.88	71	56.081	0.01088	38.8847	0.1112		197.598	94.8423		197.598	-24.4952
19.89	187	19.89	207	19.89	180	19.89	210	19.89	235	19.89	223	43.0615	180	19.89	72	56.0902	0.13665	38.9095	0.0339		197.777	94.8408		197.777	-24.494
19.9	191	19.9	206	19.9	178	19.9	206	19.9	227	19.9	225	43.095	195	19.9	73	56.0956	0.73186	38.9173	1.35512		197.956	94.8403		197.956	-24.4928
19.91	179	19.91	194	19.91	179	19.91	200	19.91	236	19.91	231	43.1284	211	19.91	75	56.1106	0.94718	38.9239	0.39163		198.117	94.8401		198.117	-24.4911
19.92	173	19.92	191	19.92	182	19.92	188	19.92	239	19.92	234	43.1618	211	19.92	76	56.1397	0.00236	38.9475	0.36126		198.292	94.8395		198.292	-24.4899
19.93	176	19.93	201	19.93	192	19.93	165	19.93	232	19.93	233	43.1952	247	19.93	77	56.1445	0.06055	38.9509	0.00963		198.466	94.8387		198.466	-24.4878
19.94	176	19.94	204	19.94	189	19.94	160	19.94	222	19.94	231	43.2287	214	19.94	78	56.1529	0.00814	38.9555	0.20933		198.632	94.8373		198.632	-24.4854
19.95	173	19.95	201	19.95	173	19.95	172	19.95	209	19.95	230	43.2621	205	19.95	80	56.1908	0.0021	38.967	0.34168		198.804	94.8356		198.804	-24.4837
19.96	176	19.96	198	19.96	167	19.96	175	19.96	201	19.96	229	43.2955	211	19.96	81	56.2003	0.07294	38.9724	0.08921		198.968	94.8337		198.968	-24.4818
19.97	183	19.97	194	19.97	169	19.97	171	19.97	198	19.97	228	43.3289	210	19.97	81	56.2044	0.26707	38.9926	1.20928		199.135	94.833		199.135	-24.4803
19.98	181	19.98	196	19.98	172	19.98	174	19.98	198	19.98	227	43.3624	162	19.98	81	56.2279	1.09895	39.0076	0.01684		199.303	94.8333		199.303	-24.4784
19.99	176	19.99	200	19.99	177	19.99	181	19.99	199	19.99	226	43.3958	206	19.99	80	56.2585	0.47074	39.0154	0.67373		199.474	94.8337		199.474	-24.4761
20	179	20	196	20	180	20	172	20	189	20	224	43.4292	215	20	80	56.301	0.00405	39.0457	0.17967		199.649	94.834		199.649	-24.4718
20.01	185	20.01	190	20.01	183	20.01	156	20.01	175	20.01	222	43.4626	245	20.01	81	56.3043	0.35632	39.0491	0.00478		199.826	94.8335		199.826	-24.469
20.02	189	20.02	195	20.02	182	20.02	163	20.02	183	20.02	211	43.496	282	20.02	80	56.3461	0.32686	39.0652	0.16986		199.992	94.8324		199.992	-24.4659
20.03	193	20.03	202	20.03	180	20.03	174	20.03	194	20.03	199	43.5295	311	20.03	78	56.3486	0.03632	39.0908	0.60128		200.156	94.8307		200.156	-24.4627
20.04	186	20.04	212	20.04	184	20.04	173	20.04	188	20.04	204	43.5629	256	20.04	75	56.3526	0.13273	39.0938	0.03014		200.324	94.8286		200.324	-24.4607
20.05	178	20.05	222	20.05	188	20.05	172	20.05	182	20.05	211	43.5963	268	20.05	71	56.366	0.00297	39.1224	2.18972		200.507	94.828		200.507	-24.4578
20.06	196	20.06	201	20.06	180	20.06	169	20.06	184	20.06	211	43.6297	273	20.06	76	56.3762	0.54617	39.1464	1.87333		200.68	94.8282		200.68	-24.4544
20.07	210	20.07	186	20.07	174	20.07	168	20.07	186	20.07	209	43.6632	269	20.07	81	56.3961	0.01525	39.1516	0.00726		200.851	94.8283		200.851	-24.4505
20.08	197	20.08	206	20.08	181	20.08	174	20.08	191	20.08	199	43.6966	291	20.08	82	56.4507	0.0395	39.1519	0.62463		201.019	94.8288		201.019	-24.445
20.09	188	20.09	219	20.09	186	20.09	178	20.09	193	20.09	193	43.73	320	20.09	82	56.4529	0.17706	39.1591	8.08705		201.195	94.8283		201.195	-24.4415
20.1	194	20.1	209	20.1	176	20.1	167	20.1	187	20.1	204	43.7634	289	20.1	77	56.4695	0.08544	39.1923	0.01499		201.359	94.8271		201.359	-24.4385
20.11	200	20.11	204	20.11	176	20.11	163	20.11	183	20.11	211	43.7968	342	20.11	76	56.4948	0.16244	39.221	1.08878		201.535	94.8255		201.535	-24.4351
20.12	205	20.12	213	20.12	197	20.12	174	20.12	184	20.12	210	43.8303	339	20.12	80	56.5148	0.00148	39.2331	3.61281		201.696	94.8223		201.696	-24.4318
20.13	210	20.13	219	20.13	210	20.13	176	20.13	184	20.13	211	43.8637	355	20.13	82	56.5325	0.04868	39.2451	0.93127		201.876	94.8211		201.876	-24.4289
20.14	213	20.14	219	20.14	211	20.14	165	20.14	180	20.14	214	43.8971	331	20.14	80	56.545	0.00758	39.2467	0.39556		202.041	94.8212		202.041	-24.4257
20.15	211	20.15	224	20.15	209	20.15	162	20.15	181	20.15	218	43.9305	316	20.15	76	56.5998	0.01968	39.2503	0.00362		202.207	94.8214		202.207	-24.4223
20.16	205	20.16	232	20.16	205	20.16	169	20.16	188	20.16	221	43.964	322	20.16	72	56.6111	0.09623	39.2506	0.31072		202.375	94.8223		202.375	-24.4203
20.17	202	20.17	240	20.17	213	20.17	175	20.17	194	20.17	227	43.9974	331	20.17	71	56.6186	0.04244	39.2578	4.02079		202.546	94.8227		202.546	-24.4178
20.18	202	20.18	247	20.18	230	20.18	181	20.18	199	20.18	233	44.0308	309	20.18	73	56.637	0.125	39.2752	5.05045		202.722	94.8226		202.722	-24.4162
20.19	219	20.19	256	20.19	236	20.19	183	20.19	204	20.19	247	44.0642	331	20.19	78	56.6494	1.7977	39.313	6.71939		202.882	94.8223		202.882	-24.415
20.2	244	20.2	266	20.2	234	20.2	183	20.2	207	20.2	265	44.0977	306	20.2	83	56.6772	0.00158	39.32	0.22248		203.061	94.8213		203.061	-24.4136
20.21	248	20.21	265	20.21	235	20.21	184	20.21	205	20.21	283	44.1311	365	20.21	79	56.6817	0.02418	39.332	1.79618		203.229	94.8203		203.229	-24.4123
20.22	245	20.22	261	20.22	236	20.22	185	20.22	201	20.22	301	44.1645	387	20.22	72	56.6876	0.26278	39.3457	0.19662		203.407	94.8201		203.407	-24.4112
20.23	243	20.23	273	20.23	236	20.23	189	20.23	218	20.23	301	44.1979	325	20.23	75	56.7558	0	39.3743	2.51085		203.568	94.8203		203.568	-24.4092
20.24	241	20.24	288	20.24	237	20.24	193	20.24	239	20.24	298	44.2313	343	20.24	80	56.7567	0.00086	39.3941	0.03981		203.742	94.8188		203.742	-24.4087
20.25	257	20.25	297	20.25	259	20.25	202	20.25	232	20.25	316	44.2648	343	20.25	77	56.7606	0.04783	39.3957	0.5868		203.904	94.8175		203.904	-24.4075
20.26	274	20.26	306	20.26	282	20.26	212	20.26	224	20.26	335	44.2982	302	20.26	75	56.7831	0.00301	39.3993	0.87503		204.079	94.8158		204.079	-24.4058
20.27	287	20.27	346	20.27	291	20.27	210	20.27	254	20.27	344	44.3316	315	20.27	74	56.7866	0.06214	39.4122	3.34073		204.246	94.8138		204.246	-24.4042
20.28	299	20.28	384	20.28	301	20.28	209	20.28	280	20.28	352	44.365	290	20.28	74	56.799	0.89342	39.4192	0.11061		204.415	94.8112		204.415	-24.4039
20.29	303	20.29	407	20.29	323	20.29	212	20.29	273	20.29	346	44.3985	267	20.29	77	56.819	0.07856	39.4697	0.00385		204.591	94.8098		204.591	-24.4027
20.3	311	20.3	428	20.3	343	20.3	218	20.3	267	20.3	341	44.4319	262	20.3	78	56.827	0.00079	39.4934	0.01978		204.761	94.8094		204.761	-24.401
20.31	339	20.31	441	20.31	359	20.31	239	20.31	269	20.31	337	44.4653	221	20.31	70	56.8373	0.13058	39.4943	1.31753		204.919	94.8091		204.919	-24.3994
20.32	368	20.32	457	20.32	376	20.32	256	20.32	274	20.32	339	44.4987	277	20.32	68	56.8567	0.06896	39.495	0.29178		205.108	94.8087		205.108	-24.3962
20.33	400	20.33	484	20.33	393	20.33	264	20.33	287	20.33	353	44.5322	238	20.33	80	56.8654	0.14166	39.4987	0.43509		205.276	94.8077		205.276	-24.3936
20.34	424	20.34	495	20.34	421	20.34	266	20.34	292	20.34	363	44.5656	222	20.34	83	56.9014	0.00197	39.5317	0.11399		205.448	94.8064		205.448	-24.391
20.35	438	20.35	480	20.35	464	20.35	258	20.35	285	20.35	365	44.599	217	20.35	71	56.9057	0	39.5541	0.1754		205.614	94.8047		205.614	-24.3881
20.36	451	20.36	454	20.36	467	20.36	260	20.36	283	20.36	366	44.6324	245	20.36	67	56.9067	0.00043	39.5693	0.00192		205.783	94.8035		205.783	-24.3854
20.37	464	20.37	417	20.37	427	20.37	273	20.37	289	20.37	365	44.6658	283	20.37	70	56.9325	0.13183	39.5787	0.1683		205.957	94.8035		205.957	-24.3831
20.38	452	20.38	393	20.38	405	20.38	280	20.38	291	20.38	357	44.6993	293	20.38	73	56.9332	0.00149	39.5811	0.71214		206.131	94.8039		206.131	-24.3806
20.39	421	20.39	378	20.39	396	20.39	283	20.39	290	20.39	345	44.7327	276	20.39	75	56.9509	0.13226	39.5939	0.65502		206.301	94.8043		206.301	-24.3783
20.4	393	20.4	341	20.4	394	20.4	293	20.4	295	20.4	339	44.7661	313	20.4	76	56.9692	0.03905	39.6315	0.05667		206.463	94.8052		206.463	-24.3749
20.41	367	20.41	293	20.41	394	20.41	307	20.41	302	20.41	335	44.7995	314	20.41	76	57.0069	0.03429	39.6466	0.38634		206.64	94.8049		206.64	-24.3721
20.42	346	20.42	273	20.42	362	20.42	326	20.42	306	20.42	326	44.8329	277	20.42	74	57.0157	0.07042	39.6484	0.00503		206.808	94.8038		206.808	-24.3696
20.43	326	20.43	264	20.43	318	20.43	346	20.43	307	20.43	315	44.8664	308	20.43	73	57.0347	1.20115	39.6539	0.08724		206.969	94.8022		206.969	-24.3671
20.44	307	20.44	252	20.44	307	20.44	351	20.44	306	20.44	316	44.8998	337	20.44	69	57.0504	0.06091	39.6559	2.03916		207.142	94.7996		207.142	-24.3643
20.45	287	20.45	239	20.45	303	20.45	353	20.45	305	20.45	319	44.9332	297	20.45	65	57.0518	0.00098	39.6786	0.08362		207.316	94.799		207.316	-24.362
20.46	269	20.46	241	20.46	278	20.46	342	20.46	307	20.46	321	44.9666	262	20.46	74	57.058	0.03309	39.681	0.35401		207.488	94.799		207.488	-24.3604
20.47	251	20.47	245	20.47	251	20.47	331	20.47	309	20.47	323	45.0001	268	20.47	84	57.0767	1.76617	39.6811	1.27693		207.658	94.799		207.658	-24.3587
20.48	237	20.48	233	20.48	235	20.48	340	20.48	303	20.48	309	45.0335	262	20.48	83	57.083	0.06553	39.6981	0.14358		207.831	94.7991		207.831	-24.3573
20.49	224	20.49	222	20.49	223	20.49	344	20.49	298	20.49	295	45.0669	245	20.49	82	57.1015	0.06574	39.7209	0.27832		208.011	94.7979		208.011	-24.3549
20.5	212	20.5	216	20.5	232	20.5	313	20.5	309	20.5	285	45.1003	206	20.5	75	57.1226	0.05663	39.7331	2.70485		208.162	94.7958		208.162	-24.3523
20.51	203	20.51	211	20.51	236	20.51	286	20.51	315	20.51	276	45.1337	202	20.51	70	57.1378	0.45949	39.7467	0.19198		208.331	94.7931		208.331	-24.3497
20.52	204	20.52	212	20.52	219	20.52	277	20.52	305	20.52	270	45.1672	214	20.52	70	57.1651	0.31641	39.7485	0.0025		208.504	94.7885		208.504	-24.3473
20.53	210	20.53	216	20.53	206	20.53	269	20.53	290	20.53	259	45.2006	222	20.53	69	57.18	0.63791	39.756	1.01376		208.685	94.7862		208.685	-24.3443
20.54	223	20.54	223	20.54	204	20.54	265	20.54	264	20.54	232	45.234	185	20.54	65	57.1825	0.46921	39.76	0.8258		208.857	94.7851		208.857	-24.3411
20.55	229	20.55	222	20.55	204	20.55	259	20.55	246	20.55	213	45.2674	194	20.55	68	57.1856	0.59696	39.7732	0.39771		209.025	94.7841		209.025	-24.338
20.56	222	20.56	206	20.56	207	20.56	246	20.56	241	20.56	205	45.3009	221	20.56	80	57.2013	0.03028	39.7813	0.6349		209.191	94.7838		209.191	-24.334
20.57	219	20.57	201	20.57	207	20.57	229	20.57	230	20.57	198	45.3343	196	20.57	87	57.2035	1.26049	39.7983	0.07139		209.363	94.7827		209.363	-24.3311
20.58	221	20.58	207	20.58	204	20.58	208	20.58	215	20.58	194	45.3677	182	20.58	89	57.2089	0.01645	39.8212	0.13835		209.534	94.7812		209.534	-24.3286
20.59	224	20.59	212	20.59	205	20.59	196	20.59	206	20.59	188	45.4011	191	20.59	85	57.2277	0.87775	39.8334	1.34492		209.703	94.7793		209.703	-24.3254
20.6	228	20.6	217	20.6	207	20.6	193	20.6	202	20.6	180	45.4346	162	20.6	76	57.2433	0.01358	39.8496	0.25718		209.872	94.7769		209.872	-24.3221
20.61	233	20.61	221	20.61	220	20.61	190	20.61	199	20.61	181	45.468	162	20.61	73	57.2705	0.07214	39.8604	0.41054		210.039	94.7755		210.039	-24.319
20.62	240	20.62	225	20.62	238	20.62	188	20.62	197	20.62	187	45.5014	147	20.62	74	57.2737	0.02815	39.8655	0.02265		210.222	94.7753		210.222	-24.3161
20.63	246	20.63	237	20.63	240	20.63	189	20.63	197	20.63	181	45.5348	171	20.63	72	57.2889	0.22832	39.8736	0.19769		210.392	94.7754		210.392	-24.3134
20.64	251	20.64	253	20.64	237	20.64	190	20.64	199	20.64	171	45.5682	158	20.64	69	57.3164	0.15724	39.9035	0.22268		210.564	94.7757		210.564	-24.3115
20.65	267	20.65	271	20.65	232	20.65	197	20.65	192	20.65	174	45.6017	190	20.65	73	57.3314	0.317	39.9102	0.68268		210.723	94.7756		210.723	-24.3084
20.66	285	20.66	289	20.66	227	20.66	205	20.66	184	20.66	181	45.6351	193	20.66	79	57.3338	0.23315	39.9311	0.42648		210.896	94.775		210.896	-24.3052
20.67	279	20.67	298	20.67	242	20.67	204	20.67	186	20.67	188	45.6685	176	20.67	80	57.3359	0.01496	39.9502	0.1279		211.063	94.7742		211.063	-24.3022
20.68	270	20.68	305	20.68	258	20.68	202	20.68	189	20.68	194	45.7019	216	20.68	81	57.3503	0.11594	39.9662	0.01135		211.24	94.7722		211.24	-24.2993
20.69	284	20.69	323	20.69	286	20.69	209	20.69	193	20.69	181	45.7354	246	20.69	81	57.3549	0.62644	40.0043	0.11077		211.408	94.77		211.408	-24.2964
20.7	297	20.7	341	20.7	312	20.7	216	20.7	195	20.7	169	45.7688	199	20.7	81	57.3703	0.02203	40.011	0.33929		211.569	94.7686		211.569	-24.2931
20.71	314	20.71	361	20.71	316	20.71	216	20.71	186	20.71	170	45.8022	210	20.71	72	57.3948	0.00674	40.032	0.212		211.744	94.768		211.744	-24.2902
20.72	329	20.72	387	20.72	323	20.72	216	20.72	179	20.72	172	45.8356	210	20.72	67	57.422	0.03591	40.0518	0.2472		211.916	94.7664		211.916	-24.2879
20.73	341	20.73	434	20.73	344	20.73	217	20.73	180	20.73	179	45.8691	200	20.73	74	57.4228	0.00478	40.0769	0.48507		212.086	94.7654		212.086	-24.2857
20.74	358	20.74	481	20.74	364	20.74	222	20.74	186	20.74	183	45.9025	190	20.74	77	57.4293	0.01781	40.1085	0.21963		212.249	94.7643		212.249	-24.2837
20.75	390	20.75	529	20.75	381	20.75	237	20.75	203	20.75	182	45.9359	185	20.75	67	57.4847	0.40859	40.1087	0.10586		212.423	94.763		212.423	-24.2819
20.76	423	20.76	573	20.76	407	20.76	249	20.76	210	20.76	183	45.9693	191	20.76	65	57.4877	0.00744	40.111	0.2046		212.595	94.7624		212.595	-24.2813
20.77	459	20.77	613	20.77	448	20.77	256	20.77	197	20.77	186	46.0027	201	20.77	74	57.5022	0.0576	40.1218	0.3316		212.767	94.7612		212.767	-24.2799
20.78	497	20.78	628	20.78	475	20.78	263	20.78	194	20.78	189	46.0362	209	20.78	78	57.5222	0.01095	40.1367	0.10901		212.935	94.7609		212.935	-24.2783
20.79	539	20.79	614	20.79	484	20.79	270	20.79	203	20.79	193	46.0696	192	20.79	75	57.5749	0.00238	40.153	0.12288		213.107	94.7615		213.107	-24.2767
20.8	555	20.8	576	20.8	493	20.8	284	20.8	214	20.8	194	46.103	182	20.8	73	57.5813	0.00886	40.1782	0.24121		213.279	94.7612		213.279	-24.277
20.81	551	20.81	519	20.81	501	20.81	303	20.81	227	20.81	193	46.1364	201	20.81	72	57.5995	0.265	40.2098	0.10918		213.451	94.7609		213.451	-24.2763
20.82	538	20.82	486	20.82	508	20.82	311	20.82	234	20.82	192	46.1698	201	20.82	76	57.631	0.05586	40.21	0.05265		213.617	94.76		213.617	-24.2749
20.83	519	20.83	467	20.83	515	20.83	312	20.83	239	20.83	191	46.2033	191	20.83	82	57.6369	0.20305	40.2123	0.1017		213.781	94.7587		213.781	-24.2726
20.84	489	20.84	433	20.84	480	20.84	330	20.84	244	20.84	198	46.2367	188	20.84	78	57.7367	0.01135	40.2232	0.16481		213.965	94.7567		213.965	-24.2713
20.85	456	20.85	394	20.85	429	20.85	355	20.85	250	20.85	209	46.2701	195	20.85	71	57.7521	0.13168	40.2381	0.05419		214.123	94.7542		214.123	-24.2702
20.86	432	20.86	362	20.86	407	20.86	383	20.86	261	20.86	216	46.3035	182	20.86	68	57.7534	0.11911	40.3292	1.86043		214.3	94.7525		214.3	-24.2688
20.87	411	20.87	332	20.87	392	20.87	412	20.87	273	20.87	221	46.337	190	20.87	65	57.7558	0.34609	40.3938	0.00834		214.466	94.7516		214.466	-24.2672
20.88	377	20.88	327	20.88	369	20.88	406	20.88	279	20.88	223	46.3704	210	20.88	71	57.7837	0.02782	40.3984	4.19678		214.637	94.7505		214.637	-24.2641
20.89	342	20.89	326	20.89	345	20.89	397	20.89	283	20.89	225	46.4038	175	20.89	77	57.79	0.24689	40.4186	1.86101		214.8	94.7499		214.8	-24.2623
20.9	322	20.9	333	20.9	325	20.9	412	20.9	276	20.9	241	46.4372	182	20.9	75	57.8898	0.00564	40.4311	0.92479		214.976	94.7491		214.976	-24.2605
20.91	303	20.91	340	20.91	305	20.91	424	20.91	271	20.91	256	46.4706	177	20.91	72	57.8956	0.30884	40.45	5.16087		215.15	94.7482		215.15	-24.2591
20.92	292	20.92	338	20.92	300	20.92	401	20.92	300	20.92	256	46.5041	220	20.92	68	57.8963	0.07652	40.4624	2.8251		215.319	94.7482		215.319	-24.2574
20.93	285	20.93	341	20.93	298	20.93	380	20.93	324	20.93	255	46.5375	190	20.93	65	57.9065	0.05921	40.4927	4.19375		215.49	94.747		215.49	-24.256
20.94	296	20.94	365	20.94	311	20.94	366	20.94	328	20.94	250	46.5709	182	20.94	67	57.9085	0.01296	40.4959	0.00415		215.658	94.7466		215.658	-24.2542
20.95	311	20.95	381	20.95	323	20.95	351	20.95	332	20.95	251	46.6043	230	20.95	69	57.9089	0.17203	40.5005	2.08636		215.823	94.7472		215.823	-24.2522
20.96	335	20.96	379	20.96	333	20.96	334	20.96	332	20.96	267	46.6378	229	20.96	74	57.9432	0.12266	40.5162	0.00504		215.992	94.747		215.992	-24.2518
20.97	353	20.97	398	20.97	348	20.97	317	20.97	330	20.97	285	46.6712	202	20.97	75	58.0281	1.98831	40.5208	0.92509		216.166	94.7476		216.166	-24.2508
20.98	362	20.98	457	20.98	371	20.98	299	20.98	322	20.98	307	46.7046	224	20.98	72	58.0413	0.2231	40.549	0.19392		216.341	94.7484		216.341	-24.2495
20.99	389	20.99	507	20.99	390	20.99	287	20.99	324	20.99	325	46.738	225	20.99	69	58.0491	0.15351	40.5523	2.56587		216.502	94.7491		216.502	-24.2479
21	436	21	545	21	401	21	285	21	340	21	338	46.7715	249	21	67	58.0499	0.03809	40.5647	1.40437		216.671	94.7514		216.671	-24.2482
21.01	480	21.01	593	21.01	440	21.01	290	21.01	341	21.01	345	46.8049	229	21.01	69	58.0621	0.00644	40.5648	0.69657		216.841	94.7521		216.841	-24.2479
21.02	522	21.02	648	21.02	502	21.02	303	21.02	327	21.02	345	46.8383	211	21.02	75	58.0634	0.04255	40.595	2.08488		217.008	94.7525		217.008	-24.2471
21.03	583	21.03	723	21.03	554	21.03	314	21.03	331	21.03	337	46.8717	270	21.03	77	58.0784	0.77286	40.6186	0.00252		217.184	94.7533		217.184	-24.2455
21.04	655	21.04	812	21.04	600	21.04	325	21.04	345	21.04	323	46.9051	287	21.04	77	58.1793	0.12295	40.6234	0.00013		217.357	94.7535		217.357	-24.2432
21.05	725	21.05	908	21.05	643	21.05	340	21.05	337	21.05	338	46.9386	328	21.05	73	58.1821	0.98818	40.6515	0.09641		217.533	94.7537		217.533	-24.2414
21.06	794	21.06	1008	21.06	684	21.06	357	21.06	320	21.06	363	46.972	255	21.06	68	58.1953	0.11085	40.6674	0.34625		217.698	94.7531		217.698	-24.2394
21.07	837	21.07	987	21.07	725	21.07	380	21.07	324	21.07	361	47.0054	294	21.07	68	58.1972	0.03269	40.6738	0.4604		217.864	94.752		217.864	-24.2374
21.08	874	21.08	938	21.08	765	21.08	404	21.08	332	21.08	353	47.0388	271	21.08	70	58.2175	0.02115	40.6964	1.76108		218.041	94.7499		218.041	-24.2356
21.09	892	21.09	832	21.09	791	21.09	415	21.09	335	21.09	373	47.0723	287	21.09	68	58.2326	0.38409	40.7052	0.00085		218.213	94.7471		218.213	-24.2345
21.1	908	21.1	719	21.1	815	21.1	424	21.1	338	21.1	396	47.1057	289	21.1	64	58.2768	0.06995	40.7074	0.06258		218.375	94.7445		218.375	-24.2331
21.11	868	21.11	671	21.11	799	21.11	445	21.11	341	21.11	372	47.1391	246	21.11	70	58.3212	0.64835	40.7261	7e-05		218.541	94.7425		218.541	-24.231
21.12	824	21.12	623	21.12	775	21.12	466	21.12	344	21.12	349	47.1725	267	21.12	76	58.3283	0.00299	40.7341	1.89234		218.72	94.7399		218.72	-24.2274
21.13	738	21.13	552	21.13	672	21.13	488	21.13	354	21.13	352	47.206	245	21.13	69	58.3338	0.06112	40.7767	0.22883		218.891	94.7385		218.891	-24.2251
21.14	655	21.14	479	21.14	581	21.14	511	21.14	364	21.14	354	47.2394	192	21.14	64	58.3517	0.01625	40.7772	0.07044		219.054	94.7372		219.054	-24.2234
21.15	588	21.15	398	21.15	549	21.15	537	21.15	379	21.15	351	47.2728	202	21.15	68	58.365	0.00177	40.7803	10.357		219.227	94.7358		219.227	-24.2223
21.16	520	21.16	329	21.16	512	21.16	557	21.16	392	21.16	346	47.3062	194	21.16	72	58.3675	0.73187	40.7994	0.87565		219.397	94.7361		219.397	-24.2223
21.17	451	21.17	300	21.17	458	21.17	556	21.17	397	21.17	335	47.3396	208	21.17	76	58.4043	0.21616	40.8082	0.00042		219.566	94.7345		219.566	-24.2218
21.18	390	21.18	280	21.18	400	21.18	559	21.18	397	21.18	326	47.3731	187	21.18	77	58.4079	0.15074	40.8103	0.0311		219.742	94.7328		219.742	-24.2208
21.19	344	21.19	278	21.19	336	21.19	571	21.19	385	21.19	321	47.4065	179	21.19	71	58.4122	0.08321	40.8372	0.94071		219.907	94.7318		219.907	-24.2199
21.2	310	21.2	280	21.2	292	21.2	575	21.2	387	21.2	316	47.4399	182	21.2	70	58.4137	0.1108	40.8803	0.03508		220.069	94.7299		220.069	-24.2209
21.21	291	21.21	286	21.21	274	21.21	570	21.21	405	21.21	310	47.4733	193	21.21	75	58.4316	0.03477	40.8835	5.14917		220.24	94.7288		220.24	-24.2213
21.22	279	21.22	284	21.22	266	21.22	546	21.22	413	21.22	306	47.5067	185	21.22	73	58.4447	0.04483	40.8846	0.1686		220.414	94.7277		220.414	-24.2213
21.23	272	21.23	274	21.23	267	21.23	505	21.23	413	21.23	303	47.5402	202	21.23	66	58.4761	0.32221	40.9321	0.02533		220.585	94.7263		220.585	-24.2215
21.24	260	21.24	277	21.24	264	21.24	461	21.24	410	21.24	286	47.5736	172	21.24	66	58.4832	0.00149	40.9327	0.30979		220.753	94.7257		220.753	-24.2255
21.25	245	21.25	288	21.25	259	21.25	415	21.25	405	21.25	259	47.607	184	21.25	72	58.5106	0.48835	40.9472	0.4679		220.912	94.7236		220.912	-24.2278
21.26	256	21.26	301	21.26	256	21.26	368	21.26	381	21.26	249	47.6404	161	21.26	70	58.52	0.00088	40.9881	0.08383		221.09	94.7212		221.09	-24.2297
21.27	278	21.27	315	21.27	253	21.27	321	21.27	348	21.27	244	47.6739	206	21.27	65	58.5226	0.3637	40.998	6.99959		221.26	94.7195		221.26	-24.2309
21.28	283	21.28	326	21.28	260	21.28	303	21.28	338	21.28	234	47.7073	170	21.28	67	58.5274	0.29501	41.019	0.99831		221.423	94.7177		221.423	-24.2331
21.29	283	21.29	335	21.29	269	21.29	293	21.29	334	21.29	223	47.7407	168	21.29	71	58.5594	0.10741	41.0357	0.01259		221.598	94.7168		221.598	-24.2345
21.3	285	21.3	355	21.3	269	21.3	265	21.3	307	21.3	209	47.7741	161	21.3	71	58.5631	0.07493	41.0363	0.154		221.773	94.7157		221.773	-24.2361
21.31	286	21.31	375	21.31	267	21.31	236	21.31	279	21.31	194	47.8076	182	21.31	70	58.5674	0.04136	41.0509	0.23262		221.949	94.7145		221.949	-24.2378
21.32	308	21.32	394	21.32	282	21.32	238	21.32	260	21.32	189	47.841	164	21.32	72	58.5686	0.00821	41.065	0.19948		222.116	94.715		222.116	-24.2394
21.33	330	21.33	414	21.33	298	21.33	240	21.33	241	21.33	184	47.8744	195	21.33	74	58.5689	0.05508	41.0992	0.48146		222.273	94.7134		222.273	-24.2401
21.34	350	21.34	427	21.34	327	21.34	247	21.34	225	21.34	172	47.9078	186	21.34	74	58.6	0.02228	41.1018	3.47981		222.447	94.7113		222.447	-24.2405
21.35	372	21.35	449	21.35	357	21.35	251	21.35	210	21.35	164	47.9412	209	21.35	75	58.6218	0.01581	41.1228	0.49637		222.621	94.7094		222.621	-24.2408
21.36	406	21.36	508	21.36	389	21.36	246	21.36	204	21.36	173	47.9747	196	21.36	81	58.6377	0.10988	41.1244	0.86062		222.785	94.7073		222.785	-24.2391
21.37	440	21.37	570	21.37	422	21.37	245	21.37	199	21.37	179	48.0081	208	21.37	85	58.6662	0.24269	41.1572	0.01974		222.961	94.7069		222.961	-24.2388
21.38	480	21.38	637	21.38	454	21.38	255	21.38	198	21.38	178	48.0415	221	21.38	80	58.6755	0.17014	41.1689	0.09919		223.125	94.7066		223.125	-24.2396
21.39	522	21.39	692	21.39	481	21.39	270	21.39	195	21.39	175	48.0749	201	21.39	77	58.683	0.1466	41.1709	0.51576		223.304	94.706		223.304	-24.2409
21.4	570	21.4	722	21.4	498	21.4	295	21.4	189	21.4	169	48.1084	177	21.4	78	58.7026	0.56447	41.1796	0.89212		223.465	94.7075		223.465	-24.241
21.41	613	21.41	740	21.41	524	21.41	313	21.41	194	21.41	166	48.1418	220	21.41	78	58.7243	0.00408	41.1946	0.61158		223.63	94.7067		223.63	-24.2416
21.42	649	21.42	744	21.42	563	21.42	323	21.42	214	21.42	168	48.1752	226	21.42	79	58.7761	0.06667	41.2032	0.23932		223.803	94.7051		223.803	-24.2425
21.43	667	21.43	719	21.43	592	21.43	338	21.43	223	21.43	169	48.2086	236	21.43	78	58.7777	0.00785	41.2128	0.79877		223.979	94.7031		223.979	-24.2432
21.44	667	21.44	669	21.44	610	21.44	360	21.44	221	21.44	168	48.242	214	21.44	76	58.789	1.31533	41.2186	1.33663		224.153	94.6998		224.153	-24.2439
21.45	656	21.45	649	21.45	625	21.45	373	21.45	220	21.45	170	48.2755	214	21.45	73	58.7936	0.05459	41.2231	1.98483		224.317	94.6989		224.317	-24.2439
21.46	638	21.46	648	21.46	637	21.46	380	21.46	220	21.46	173	48.3089	226	21.46	70	58.7962	0.03773	41.2285	0.42781		224.488	94.6988		224.488	-24.2436
21.47	648	21.47	639	21.47	608	21.47	392	21.47	224	21.47	177	48.3423	229	21.47	70	58.802	0.16825	41.2303	0.0035		224.658	94.6986		224.658	-24.2434
21.48	670	21.48	627	21.48	561	21.48	406	21.48	231	21.48	181	48.3757	208	21.48	70	58.8316	0.08457	41.2404	0.0297		224.828	94.6998		224.828	-24.2448
21.49	665	21.49	633	21.49	555	21.49	440	21.49	239	21.49	180	48.4092	211	21.49	71	58.833	0.0036	41.2435	0.59187		224.995	94.6993		224.995	-24.2452
21.5	654	21.5	643	21.5	559	21.5	480	21.5	246	21.5	178	48.4426	209	21.5	72	58.8587	0.2805	41.2614	0.00982		225.163	94.6982		225.163	-24.245
21.51	630	21.51	686	21.51	575	21.51	493	21.51	265	21.51	185	48.476	213	21.51	65	58.8696	0.44664	41.2752	0.25649		225.338	94.6966		225.338	-24.2443
21.52	604	21.52	735	21.52	593	21.52	503	21.52	286	21.52	193	48.5094	245	21.52	56	58.9171	0.69788	41.2838	0.44347		225.513	94.694		225.513	-24.242
21.53	656	21.53	748	21.53	600	21.53	508	21.53	291	21.53	207	48.5429	254	21.53	57	58.9325	0.03314	41.2937	0.02265		225.673	94.6934		225.673	-24.2407
21.54	705	21.54	755	21.54	608	21.54	512	21.54	297	21.54	218	48.5763	208	21.54	59	58.9454	0.6537	41.2953	1.99513		225.85	94.6934		225.85	-24.2394
21.55	678	21.55	675	21.55	626	21.55	519	21.55	320	21.55	200	48.6097	231	21.55	65	58.9484	0.00615	41.2989	0.30418		226.032	94.6933		226.032	-24.2381
21.56	655	21.56	601	21.56	641	21.56	523	21.56	338	21.56	186	48.6431	236	21.56	70	58.9527	0.01876	41.3075	0.01919		226.199	94.6938		226.199	-24.2356
21.57	651	21.57	553	21.57	639	21.57	518	21.57	334	21.57	202	48.6765	253	21.57	66	58.9585	0.08364	41.3172	0.39707		226.368	94.6933		226.368	-24.2335
21.58	634	21.58	506	21.58	627	21.58	512	21.58	332	21.58	215	48.71	233	21.58	64	58.9643	0.04188	41.323	0.66457		226.54	94.692		226.54	-24.2314
21.59	578	21.59	459	21.59	580	21.59	501	21.59	335	21.59	218	48.7434	253	21.59	68	58.9703	0.05294	41.3275	0.9867		226.715	94.6904		226.715	-24.2296
21.6	519	21.6	411	21.6	529	21.6	497	21.6	345	21.6	218	48.7768	234	21.6	70	58.9896	0.00181	41.3347	0.00175		226.876	94.6881		226.876	-24.2269
21.61	452	21.61	359	21.61	472	21.61	505	21.61	367	21.61	211	48.8102	255	21.61	70	59.0226	0.31339	41.3378	0.41482		227.044	94.6876		227.044	-24.2253
21.62	395	21.62	314	21.62	426	21.62	501	21.62	374	21.62	208	48.8436	277	21.62	70	59.0263	0.22195	41.3448	0.01476		227.214	94.6879		227.214	-24.2233
21.63	353	21.63	277	21.63	394	21.63	480	21.63	360	21.63	211	48.8771	239	21.63	68	59.0698	0.00527	41.3458	0.239		227.397	94.6882		227.397	-24.221
21.64	313	21.64	249	21.64	356	21.64	459	21.64	349	21.64	214	48.9105	226	21.64	69	59.0739	0.34682	41.348	0.29431		227.56	94.6892		227.56	-24.2182
21.65	274	21.65	230	21.65	314	21.65	440	21.65	340	21.65	217	48.9439	207	21.65	72	59.097	0.53774	41.3567	0.28827		227.728	94.689		227.728	-24.2161
21.66	248	21.66	222	21.66	274	21.66	424	21.66	340	21.66	223	48.9773	259	21.66	75	59.1053	0.00306	41.3842	5.56527		227.902	94.6881		227.902	-24.2142
21.67	230	21.67	221	21.67	236	21.67	410	21.67	348	21.67	230	49.0108	225	21.67	78	59.1212	0.02082	41.389	0.16243		228.07	94.6867		228.07	-24.2122
21.68	219	21.68	217	21.68	215	21.68	397	21.68	344	21.68	235	49.0442	224	21.68	77	59.1272	0.02632	41.3983	0.01134		228.242	94.6832		228.242	-24.2113
21.69	210	21.69	211	21.69	202	21.69	385	21.69	336	21.69	239	49.0776	220	21.69	75	59.1305	0.02155	41.3999	0.99172		228.399	94.6805		228.399	-24.2092
21.7	196	21.7	203	21.7	198	21.7	357	21.7	342	21.7	241	49.111	233	21.7	71	59.1344	0.03107	41.4121	0.00957		228.573	94.679		228.573	-24.2065
21.71	181	21.71	194	21.71	196	21.71	325	21.71	351	21.71	242	49.1444	260	21.71	67	59.1538	0.01309	41.413	4.81761		228.742	94.6786		228.742	-24.2041
21.72	189	21.72	188	21.72	189	21.72	302	21.72	358	21.72	231	49.1779	238	21.72	70	59.1675	1.5916	41.4182	0.45869		228.908	94.6782		228.908	-24.2019
21.73	201	21.73	183	21.73	181	21.73	281	21.73	364	21.73	217	49.2113	211	21.73	74	59.1798	0.15572	41.4184	1.91195		229.077	94.678		229.077	-24.2004
21.74	192	21.74	196	21.74	179	21.74	266	21.74	333	21.74	235	49.2447	209	21.74	69	59.1823	0.0482	41.4196	1.02085		229.247	94.6775		229.247	-24.1989
21.75	184	21.75	209	21.75	178	21.75	251	21.75	302	21.75	252	49.2781	207	21.75	63	59.2087	0.01505	41.4249	1.71558		229.422	94.6767		229.422	-24.197
21.76	189	21.76	194	21.76	187	21.76	229	21.76	282	21.76	245	49.3116	203	21.76	65	59.2271	0.00262	41.4256	0.01702		229.593	94.6764		229.593	-24.1955
21.77	193	21.77	182	21.77	195	21.77	210	21.77	264	21.77	238	49.345	192	21.77	66	59.2544	0.26725	41.4343	2.34688		229.752	94.6748		229.752	-24.1937
21.78	193	21.78	189	21.78	194	21.78	201	21.78	255	21.78	234	49.3784	185	21.78	66	59.2827	0.70479	41.4425	0.20626		229.927	94.6728		229.927	-24.191
21.79	193	21.79	196	21.79	194	21.79	193	21.79	247	21.79	230	49.4118	165	21.79	66	59.288	0.01071	41.4505	0.11881		230.097	94.6711		230.097	-24.1877
21.8	194	21.8	199	21.8	194	21.8	186	21.8	242	21.8	222	49.4453	185	21.8	66	59.2919	0.01544	41.4615	0.14329		230.262	94.6694		230.262	-24.1855
21.81	194	21.81	200	21.81	194	21.81	182	21.81	236	21.81	221	49.4787	198	21.81	64	59.3114	0.00651	41.4633	0.76567		230.431	94.6691		230.431	-24.1826
21.82	191	21.82	199	21.82	196	21.82	186	21.82	227	21.82	236	49.5121	214	21.82	62	59.3251	0.79105	41.4656	0.00402		230.601	94.6688		230.601	-24.1803
21.83	188	21.83	205	21.83	196	21.83	188	21.83	219	21.83	245	49.5455	190	21.83	63	59.3278	0.15309	41.489	2.76672		230.772	94.6684		230.772	-24.1782
21.84	183	21.84	222	21.84	194	21.84	189	21.84	212	21.84	246	49.5789	177	21.84	68	59.34	0.02396	41.4938	0.08076		230.949	94.6697		230.949	-24.174
21.85	183	21.85	227	21.85	193	21.85	186	21.85	213	21.85	254	49.6124	206	21.85	69	59.3664	0.00748	41.5179	2.39491		231.109	94.6689		231.109	-24.171
21.86	187	21.86	219	21.86	193	21.86	178	21.86	221	21.86	270	49.6458	215	21.86	66	59.4407	0.35026	41.5231	0.22804		231.29	94.6672		231.29	-24.1685
21.87	197	21.87	214	21.87	194	21.87	175	21.87	221	21.87	270	49.6792	205	21.87	65	59.4729	0.29045	41.5233	0.95053		231.464	94.6652		231.464	-24.1661
21.88	212	21.88	209	21.88	197	21.88	175	21.88	216	21.88	259	49.7126	187	21.88	65	59.486	0.0761	41.5245	0.50768		231.627	94.6625		231.627	-24.1635
21.89	207	21.89	217	21.89	193	21.89	175	21.89	210	21.89	263	49.7461	200	21.89	66	59.5279	0.03795	41.5299	0.85285		231.799	94.6619		231.799	-24.1611
21.9	193	21.9	230	21.9	187	21.9	175	21.9	204	21.9	274	49.7795	222	21.9	67	59.6315	0.14436	41.5305	0.00847		231.966	94.6615		231.966	-24.1584
21.91	193	21.91	233	21.91	189	21.91	174	21.91	203	21.91	260	49.8129	206	21.91	65	59.6443	0.06543	41.5393	1.16663		232.142	94.6609		232.142	-24.1555
21.92	197	21.92	233	21.92	194	21.92	174	21.92	204	21.92	238	49.8463	201	21.92	63	59.6561	0.00141	41.5554	1.31992		232.31	94.662		232.31	-24.1554
21.93	197	21.93	245	21.93	216	21.93	184	21.93	208	21.93	246	49.8798	205	21.93	66	59.6866	0.01886	41.5684	0.38063		232.476	94.661		232.476	-24.1534
21.94	196	21.94	259	21.94	240	21.94	196	21.94	211	21.94	259	49.9132	221	21.94	70	59.6926	0.06375	41.5707	0.002		232.653	94.6593		232.653	-24.1508
21.95	210	21.95	277	21.95	264	21.95	195	21.95	208	21.95	241	49.9466	176	21.95	66	59.7088	0.00624	41.589	0.15834		232.82	94.6572		232.82	-24.1479
21.96	225	21.96	296	21.96	287	21.96	195	21.96	205	21.96	223	49.98	191	21.96	62	59.8034	0.03251	41.6403	1.76049		232.986	94.6548		232.986	-24.1447
21.97	255	21.97	317	21.97	290	21.97	198	21.97	200	21.97	218			21.97	69	59.8152	0.0007	41.6607	0.65625		233.152	94.6543		233.152	-24.1413
21.98	283	21.98	339	21.98	293	21.98	201	21.98	197	21.98	215			21.98	74	59.8519	0.03169	41.6945	0.07873		233.327	94.654		233.327	-24.1375
21.99	309	21.99	361	21.99	296	21.99	203	21.99	198	21.99	215			21.99	67	59.8636	0.01222	41.7112	0.5364		233.495	94.6536		233.495	-24.1338
22	333	22	384	22	304	22	204	22	201	22	217			22	63	59.8681	0.0031	41.7458	0.87531		233.666	94.655		233.666	-24.1289
22.01	351	22.01	408	22.01	325	22.01	200	22.01	206	22.01	224			22.01	71	59.9305	0.00246	41.7727	0.38659		233.837	94.6545		233.837	-24.1248
22.02	362	22.02	417	22.02	339	22.02	202	22.02	210	22.02	227			22.02	75	59.9316	0.51861	41.7903	3.61437		234.003	94.6532		234.003	-24.1214
22.03	358	22.03	394	22.03	337	22.03	218	22.03	213	22.03	221			22.03	69	59.9389	0.13061	41.7903	4.60862		234.171	94.6514		234.171	-24.1184
22.04	360	22.04	371	22.04	333	22.04	231	22.04	211	22.04	218			22.04	66	59.9672	0.00745	41.8114	0.26181		234.342	94.6477		234.342	-24.1141
22.05	369	22.05	346	22.05	327	22.05	241	22.05	199	22.05	220			22.05	67			41.817	0.26667		234.516	94.6463		234.516	-24.111
22.06	367	22.06	322	22.06	323	22.06	250	22.06	200	22.06	221			22.06	64			41.8293	0.58223		234.686	94.6462		234.686	-24.1081
22.07	355	22.07	300	22.07	323	22.07	257	22.07	214	22.07	221			22.07	57			41.8332	0.1692		234.859	94.6462		234.859	-24.1051
22.08	333	22.08	274	22.08	302	22.08	258	22.08	217	22.08	221			22.08	59			41.8516	2.35501		235.029	94.6469		235.029	-24.1025
22.09	303	22.09	243	22.09	266	22.09	255	22.09	213	22.09	222			22.09	67			41.854	1.64895		235.193	94.6466		235.193	-24.1001
22.1	275	22.1	229	22.1	249	22.1	259	22.1	210	22.1	216			22.1	68			41.8566	0.02691		235.362	94.6457		235.362	-24.098
22.11	247	22.11	224	22.11	241	22.11	265	22.11	208	22.11	207			22.11	66			41.8786	0.1922		235.537	94.6443		235.537	-24.0951
22.12	233	22.12	201	22.12	228	22.12	273	22.12	222	22.12	198			22.12	66			41.8963	1.79675		235.71	94.6415		235.71	-24.0948
22.13	223	22.13	174	22.13	214	22.13	281	22.13	240	22.13	187			22.13	67			41.8963	2.29114		235.881	94.6386		235.881	-24.0932
22.14	208	22.14	169	22.14	197	22.14	272	22.14	237	22.14	194			22.14	70			41.9076	0.16815		236.046	94.636		236.046	-24.092
22.15	191	22.15	168	22.15	181	22.15	260	22.15	230	22.15	204			22.15	74			41.9174	0.13012		236.214	94.6342		236.214	-24.0912
22.16	177	22.16	176	22.16	168	22.16	252	22.16	225	22.16	206			22.16	72			41.9296	0.31846		236.384	94.6332		236.384	-24.0907
22.17	164	22.17	183	22.17	156	22.17	245	22.17	220	22.17	207			22.17	69			41.9354	0.28943		236.551	94.6327		236.551	-24.0899
22.18	166	22.18	177	22.18	159	22.18	229	22.18	225	22.18	218			22.18	70			41.9393	0.08411		236.725	94.6322		236.725	-24.0885
22.19	166	22.19	172	22.19	162	22.19	215	22.19	229	22.19	227			22.19	71			41.9577	1.17069		236.893	94.6315		236.893	-24.0869
22.2	157	22.2	171	22.2	162	22.2	210	22.2	224	22.2	225			22.2	69			41.9601	0.81973		237.066	94.6325		237.066	-24.0854
22.21	153	22.21	171	22.21	161	22.21	206	22.21	217	22.21	221			22.21	67			41.9612	0.90681		237.212	94.6315		237.212	-24.0842
22.22	162	22.22	171	22.22	159	22.22	205	22.22	204	22.22	210			22.22	66			41.9628	0.01337		237.389	94.6306		237.389	-24.0832
22.23	167	22.23	171	22.23	157	22.23	197	22.23	194	22.23	201			22.23	66			41.9776	4.4097		237.56	94.6303		237.56	-24.0829
22.24	164	22.24	172	22.24	154	22.24	173	22.24	192	22.24	197			22.24	70			41.9803	1.9618		237.734	94.629		237.734	-24.083
22.25	161	22.25	170	22.25	154	22.25	155	22.25	190	22.25	194			22.25	69			41.9817	1.84488		237.908	94.6286		237.908	-24.0823
22.26	156	22.26	164	22.26	159	22.26	147	22.26	188	22.26	194			22.26	62			41.9913	4.51917		238.077	94.6282		238.077	-24.0811
22.27	151	22.27	160	22.27	162	22.27	145	22.27	186	22.27	190			22.27	60			42.0139	0.08358		238.238	94.6274		238.238	-24.0792
22.28	147	22.28	160	22.28	163	22.28	149	22.28	186	22.28	183			22.28	64			42.0237	5.54885		238.409	94.6277		238.409	-24.0746
22.29	146	22.29	160	22.29	159	22.29	150	22.29	178	22.29	179			22.29	67			42.0271	0.70872		238.582	94.6263		238.582	-24.0704
22.3	148	22.3	159	22.3	154	22.3	151	22.3	165	22.3	179			22.3	71			42.036	0.15832		238.754	94.6242		238.754	-24.0667
22.31	147	22.31	161	22.31	155	22.31	148	22.31	162	22.31	181			22.31	68			42.0677	0.45082		238.922	94.6217		238.922	-24.0633
22.32	144	22.32	164	22.32	160	22.32	144	22.32	163	22.32	184			22.32	61			42.0719	2.49843		239.091	94.6167		239.091	-24.0614
22.33	144	22.33	167	22.33	162	22.33	147	22.33	165	22.33	181			22.33	61			42.0841	2.1924		239.257	94.6141		239.257	-24.059
22.34	146	22.34	171	22.34	165	22.34	151	22.34	167	22.34	175			22.34	62			42.0868	0.97524		239.427	94.6129		239.427	-24.0558
22.35	151	22.35	168	22.35	154	22.35	144	22.35	167	22.35	175			22.35	63			42.0882	0.91712		239.601	94.6124		239.601	-24.0521
22.36	158	22.36	164	22.36	140	22.36	136	22.36	167	22.36	176			22.36	63			42.0978	2.24659		239.771	94.6129		239.771	-24.0447
22.37	155	22.37	156	22.37	143	22.37	144	22.37	163	22.37	173			22.37	66			42.1304	2.75864		239.937	94.6126		239.937	-24.0401
22.38	152	22.38	148	22.38	146	22.38	154	22.38	158	22.38	170			22.38	68			42.1337	0.35234		240.113	94.6117		240.113	-24.0368
22.39	158	22.39	150	22.39	153	22.39	143	22.39	163	22.39	164			22.39	64			42.1392	0.72352		240.283	94.6105		240.283	-24.0335
22.4	163	22.4	153	22.4	158	22.4	134	22.4	166	22.4	160			22.4	61			42.1786	1.24195		240.453	94.6086		240.453	-24.032
22.41	154	22.41	158	22.41	149	22.41	138	22.41	160	22.41	170			22.41	68			42.1931	0.2731		240.614	94.6064		240.614	-24.0295
22.42	147	22.42	160	22.42	140	22.42	140	22.42	157	22.42	178			22.42	73			42.2461	0.35971		240.785	94.6048		240.785	-24.0266
22.43	147	22.43	151	22.43	138	22.43	138	22.43	166	22.43	179			22.43	75			42.2952	0.12704		240.952	94.6041		240.952	-24.0233
22.44	149	22.44	146	22.44	137	22.44	136	22.44	169	22.44	180			22.44	74			42.3002	0.13576		241.122	94.6033		241.122	-24.0199
22.45	154	22.45	147	22.45	142	22.45	138	22.45	161	22.45	179			22.45	68			42.3356	0.63123		241.292	94.6029		241.292	-24.0168
22.46	151	22.46	150	22.46	147	22.46	140	22.46	156	22.46	183			22.46	65			42.3612	0.73344		241.459	94.6021		241.459	-24.0143
22.47	133	22.47	156	22.47	153	22.47	142	22.47	158	22.47	193			22.47	64			42.3742	0.57521		241.626	94.6012		241.626	-24.0119
22.48	130	22.48	157	22.48	156	22.48	142	22.48	162	22.48	198			22.48	64			42.3995	0.18759		241.798	94.6009		241.798	-24.0102
22.49	143	22.49	152	22.49	156	22.49	139	22.49	168	22.49	199			22.49	64			42.4025	0.06316		241.974	94.5991		241.974	-24.0079
22.5	152	22.5	158	22.5	158	22.5	139	22.5	172	22.5	202			22.5	64			42.4431	0.31381		242.135	94.5966		242.135	-24.0062
22.51	160	22.51	173	22.51	160	22.51	141	22.51	175	22.51	206			22.51	65			42.4549	1.52606		242.308	94.5938		242.308	-24.0048
22.52	159	22.52	167	22.52	159	22.52	144	22.52	176	22.52	207			22.52	66			42.4688	0.36465		242.479	94.5886		242.479	-24.0037
22.53	154	22.53	151	22.53	156	22.53	149	22.53	176	22.53	206			22.53	68			42.4818	0.28589		242.651	94.5859		242.651	-24.0027
22.54	155	22.54	154	22.54	148	22.54	144	22.54	173	22.54	206			22.54	68			42.5072	0.09325		242.822	94.5846		242.822	-24.0017
22.55	159	22.55	163	22.55	139	22.55	136	22.55	169	22.55	207			22.55	67			42.5182	3.62126		242.989	94.5838		242.989	-24.0003
22.56	158	22.56	169	22.56	139	22.56	138	22.56	173	22.56	202			22.56	65			42.5264	2.11018		243.159	94.5842		243.159	-23.9996
22.57	155	22.57	174	22.57	140	22.57	141	22.57	178	22.57	196			22.57	62			42.5406	0.03106		243.333	94.5835		243.333	-23.9979
22.58	164	22.58	169	22.58	147	22.58	144	22.58	176	22.58	204			22.58	57			42.5618	0.7605		243.498	94.5824		243.498	-23.996
22.59	173	22.59	164	22.59	154	22.59	147	22.59	174	22.59	212			22.59	52			42.5628	0.75873		243.67	94.5811		243.67	-23.994
22.6	168	22.6	164	22.6	158	22.6	138	22.6	170	22.6	207			22.6	59			42.6262	1.80018		243.839	94.5789		243.839	-23.9929
22.61	163	22.61	164	22.61	160	22.61	129	22.61	168	22.61	203			22.61	65			42.6344	1.04893		244.007	94.5766		244.007	-23.991
22.62	159	22.62	168	22.62	153	22.62	129	22.62	174	22.62	204			22.62	70			42.64	0.01809		244.181	94.5749		244.181	-23.9884
22.63	156	22.63	168	22.63	149	22.63	130	22.63	179	22.63	207			22.63	72			42.6487	0.01544		244.337	94.574		244.337	-23.9857
22.64	154	22.64	158	22.64	159	22.64	134	22.64	186	22.64	218			22.64	65			42.6699	0.37803		244.52	94.5733		244.52	-23.9804
22.65	152	22.65	153	22.65	166	22.65	137	22.65	189	22.65	226			22.65	60			42.6783	0.00528		244.686	94.5729		244.686	-23.9765
22.66	152	22.66	165	22.66	165	22.66	138	22.66	185	22.66	227			22.66	63			42.7002	1.436		244.856	94.5724		244.856	-23.9728
22.67	149	22.67	174	22.67	162	22.67	141	22.67	183	22.67	230			22.67	67			42.7172	5.97762		245.023	94.5716		245.023	-23.9696
22.68	140	22.68	179	22.68	157	22.68	147	22.68	182	22.68	238			22.68	72			42.7288	0.00208		245.186	94.5717		245.186	-23.9657
22.69	141	22.69	181	22.69	150	22.69	149	22.69	188	22.69	243			22.69	70			42.7424	1.4943		245.365	94.5704		245.365	-23.9621
22.7	152	22.7	178	22.7	143	22.7	147	22.7	200	22.7	246			22.7	61			42.7484	0.00901		245.531	94.5682		245.531	-23.959
22.71	156	22.71	173	22.71	142	22.71	146	22.71	207	22.71	252			22.71	58			42.7834	0.02063		245.705	94.5657		245.705	-23.9564
22.72	153	22.72	166	22.72	148	22.72	145	22.72	210	22.72	261			22.72	61			42.7867	0.00262		245.878	94.5609		245.878	-23.9528
22.73	148	22.73	168	22.73	150	22.73	142	22.73	208	22.73	262			22.73	64			42.8036	0.75045		246.043	94.5585		246.043	-23.9495
22.74	142	22.74	175	22.74	150	22.74	138	22.74	203	22.74	258			22.74	67			42.8087	0.71397		246.204	94.5575		246.204	-23.9467
22.75	147	22.75	180	22.75	148	22.75	142	22.75	199	22.75	256			22.75	66			42.8162	0.26316		246.386	94.5568		246.386	-23.9444
22.76	156	22.76	185	22.76	146	22.76	150	22.76	195	22.76	254			22.76	63			42.8258	2.97158		246.565	94.5569		246.565	-23.9431
22.77	157	22.77	172	22.77	150	22.77	143	22.77	199	22.77	243			22.77	58			42.8374	0.00104		246.726	94.5562		246.726	-23.9413
22.78	156	22.78	155	22.78	154	22.78	134	22.78	205	22.78	230			22.78	53			42.851	0.74291		246.892	94.5551		246.892	-23.94
22.79	153	22.79	166	22.79	155	22.79	130	22.79	194	22.79	220			22.79	52			42.8706	0.83831		247.056	94.5538		247.056	-23.9392
22.8	149	22.8	179	22.8	156	22.8	126	22.8	183	22.8	209			22.8	51			42.8834	0.03938		247.225	94.5517		247.225	-23.939
22.81	151	22.81	179	22.81	152	22.81	126	22.81	189	22.81	212			22.81	57			42.8876	0.79876		247.394	94.5492		247.394	-23.9373
22.82	152	22.82	178	22.82	148	22.82	126	22.82	194	22.82	213			22.82	62			42.8898	0.95304		247.56	94.5463		247.56	-23.9354
22.83	151	22.83	177	22.83	145	22.83	134	22.83	182	22.83	208			22.83	63			42.8921	0.01028		247.726	94.543		247.726	-23.9338
22.84	151	22.84	174	22.84	144	22.84	140	22.84	175	22.84	203			22.84	63			42.9007	0.7037		247.899	94.5384		247.899	-23.9337
22.85	152	22.85	165	22.85	143	22.85	134	22.85	188	22.85	192			22.85	62			42.9124	0.37306		248.065	94.5361		248.065	-23.9326
22.86	151	22.86	162	22.86	144	22.86	130	22.86	194	22.86	188			22.86	61			42.9234	0.31362		248.233	94.5353		248.233	-23.9309
22.87	147	22.87	173	22.87	147	22.87	131	22.87	181	22.87	202			22.87	61			42.9251	0.1309		248.402	94.5347		248.402	-23.9291
22.88	150	22.88	181	22.88	146	22.88	134	22.88	175	22.88	210			22.88	61			42.9352	2.0325		248.573	94.5354		248.573	-23.9275
22.89	165	22.89	186	22.89	139	22.89	141	22.89	178	22.89	208			22.89	59			42.9692	0.26545		248.749	94.5349		248.749	-23.9261
22.9	170	22.9	187	22.9	139	22.9	148	22.9	182	22.9	212			22.9	61			42.9796	0.41676		248.919	94.5339		248.919	-23.9248
22.91	163	22.91	186	22.91	147	22.91	154	22.91	187	22.91	221			22.91	66			42.9924	0.01959		249.085	94.5325		249.085	-23.9238
22.92	161	22.92	182	22.92	150	22.92	157	22.92	179	22.92	219			22.92	69			42.9966	0.39713		249.26	94.5299		249.26	-23.922
22.93	162	22.93	177	22.93	150	22.93	155	22.93	160	22.93	210			22.93	69			42.9988	0.47373		249.426	94.5273		249.426	-23.9202
22.94	165	22.94	172	22.94	153	22.94	149	22.94	158	22.94	210			22.94	68			43.0024	0.2456		249.591	94.5255		249.591	-23.9179
22.95	168	22.95	168	22.95	157	22.95	139	22.95	166	22.95	216			22.95	65			43.0098	0.34977		249.766	94.5246		249.766	-23.9158
22.96	167	22.96	160	22.96	157	22.96	140	22.96	171	22.96	219			22.96	64			43.028	0.70539		249.94	94.524		249.94	-23.9142
22.97	166	22.97	152	22.97	156	22.97	144	22.97	176	22.97	221			22.97	65			43.0311	1.21337		250.104	94.5238		250.104	-23.9126
22.98	164	22.98	147	22.98	162	22.98	152	22.98	183	22.98	218			22.98	62			43.0326	0.1559		250.274	94.5235		250.274	-23.911
22.99	162	22.99	144	22.99	170	22.99	161	22.99	191	22.99	213			22.99	59			43.0435	2.42556		250.436	94.523		250.436	-23.909
23	158	23	149	23	162	23	164	23	194	23	214			23	58			43.0444	1.01044		250.599	94.5238		250.599	-23.9075
23.01	155	23.01	154	23.01	153	23.01	166	23.01	197	23.01	215			23.01	57			43.0493	1.66512		250.765	94.5226		250.765	-23.9063
23.02	148	23.02	170	23.02	150	23.02	153	23.02	191	23.02	217			23.02	63			43.0784	0.13193		250.945	94.5207		250.945	-23.9049
23.03	142	23.03	182	23.03	148	23.03	142	23.03	185	23.03	219			23.03	67			43.0902	1.32761		251.122	94.5183		251.122	-23.9033
23.04	142	23.04	172	23.04	142	23.04	149	23.04	187	23.04	213			23.04	66			43.096	0.08868		251.297	94.5129		251.297	-23.9003
23.05	143	23.05	165	23.05	140	23.05	154	23.05	188	23.05	210			23.05	64			43.101	0.22155		251.465	94.5089		251.465	-23.8976
23.06	153	23.06	174	23.06	152	23.06	154	23.06	186	23.06	222			23.06	63			43.1075	0.31044		251.627	94.5062		251.627	-23.8959
23.07	160	23.07	177	23.07	158	23.07	151	23.07	185	23.07	227			23.07	61			43.1117	0.1221		251.792	94.5046		251.792	-23.8945
23.08	158	23.08	166	23.08	147	23.08	138	23.08	188	23.08	217			23.08	57			43.1132	0.38244		251.958	94.5039		251.958	-23.8918
23.09	159	23.09	161	23.09	141	23.09	132	23.09	188	23.09	214			23.09	56			43.1238	4.65129		252.131	94.5031		252.131	-23.8895
23.1	164	23.1	167	23.1	146	23.1	138	23.1	185	23.1	227			23.1	61			43.1374	0.3507		252.295	94.5021		252.295	-23.887
23.11	168	23.11	169	23.11	149	23.11	141	23.11	184	23.11	237			23.11	60			43.1406	0.60323		252.475	94.5009		252.475	-23.8841
23.12	169	23.12	164	23.12	150	23.12	140	23.12	185	23.12	243			23.12	54			43.1529	1.20572		252.636	94.5005		252.636	-23.8806
23.13	167	23.13	168	23.13	151	23.13	141	23.13	185	23.13	240			23.13	54			43.1588	0.82772		252.812	94.4988		252.812	-23.8778
23.14	163	23.14	178	23.14	153	23.14	144	23.14	184	23.14	230			23.14	60			43.1678	0.13215		252.976	94.4963		252.976	-23.8754
23.15	162	23.15	186	23.15	154	23.15	147	23.15	182	23.15	224			23.15	62			43.1998	0.65999		253.139	94.4935		253.139	-23.8733
23.16	161	23.16	193	23.16	156	23.16	150	23.16	178	23.16	222			23.16	62			43.2056	0.04409		253.311	94.4883		253.311	-23.8729
23.17	166	23.17	189	23.17	159	23.17	150	23.17	174	23.17	209			23.17	57			43.2107	0.11014		253.483	94.484		253.483	-23.8712
23.18	174	23.18	180	23.18	163	23.18	151	23.18	170	23.18	192			23.18	50			43.2171	0.1544		253.651	94.4796		253.651	-23.869
23.19	182	23.19	193	23.19	173	23.19	144	23.19	178	23.19	186			23.19	59			43.2198	0.1361		253.824	94.4752		253.824	-23.8669
23.2	190	23.2	210	23.2	183	23.2	136	23.2	189	23.2	182			23.2	71			43.2229	0.19021		253.989	94.4724		253.989	-23.8646
23.21	192	23.21	210	23.21	177	23.21	146	23.21	185	23.21	182			23.21	69			43.2257	0.07781		254.157	94.4712		254.157	-23.862
23.22	194	23.22	209	23.22	170	23.22	159	23.22	180	23.22	184			23.22	65			43.233	0.47808		254.331	94.4704		254.331	-23.8591
23.23	185	23.23	210	23.23	182	23.23	161	23.23	175	23.23	183			23.23	62			43.2335	2.31239		254.504	94.4696		254.504	-23.8567
23.24	178	23.24	213	23.24	193	23.24	162	23.24	170	23.24	182			23.24	59			43.2563	1.97782		254.673	94.4713		254.673	-23.8557
23.25	187	23.25	227	23.25	194	23.25	152	23.25	164	23.25	180			23.25	65			43.2675	1.0397		254.832	94.4707		254.832	-23.8543
23.26	198	23.26	244	23.26	197	23.26	145	23.26	161	23.26	177			23.26	70			43.2776	0.06573		254.999	94.469		254.999	-23.8522
23.27	220	23.27	268	23.27	202	23.27	155	23.27	171	23.27	173			23.27	67			43.3168	1.83412		255.168	94.4668		255.168	-23.8494
23.28	238	23.28	288	23.28	208	23.28	162	23.28	178	23.28	174			23.28	64			43.3298	0.06766		255.339	94.4622		255.339	-23.8447
23.29	245	23.29	299	23.29	217	23.29	166	23.29	173	23.29	188			23.29	65			43.3357	0.03872		255.51	94.4597		255.51	-23.8417
23.3	258	23.3	320	23.3	230	23.3	172	23.3	171	23.3	198			23.3	64			43.343	0.23765		255.679	94.4586		255.679	-23.8392
23.31	280	23.31	359	23.31	249	23.31	182	23.31	176	23.31	199			23.31	60			43.3467	0.00938		255.853	94.4579		255.853	-23.837
23.32	297	23.32	378	23.32	269	23.32	189	23.32	181	23.32	201			23.32	56			43.3489	0.16447		256.015	94.4576		256.015	-23.8358
23.33	306	23.33	370	23.33	290	23.33	192	23.33	187	23.33	204			23.33	53			43.3564	4.82957		256.186	94.4566		256.186	-23.8337
23.34	317	23.34	348	23.34	308	23.34	196	23.34	195	23.34	206			23.34	58			43.3664	0.98315		256.343	94.4553		256.343	-23.8313
23.35	329	23.35	314	23.35	323	23.35	202	23.35	204	23.35	210			23.35	70			43.3776	0.51689		256.519	94.4536		256.519	-23.829
23.36	329	23.36	291	23.36	323	23.36	211	23.36	211	23.36	215			23.36	69			43.427	0.91174		256.693	94.4512		256.693	-23.8254
23.37	322	23.37	275	23.37	315	23.37	223	23.37	217	23.37	222			23.37	61			43.457	0.00466		256.862	94.4483		256.862	-23.823
23.38	311	23.38	261	23.38	298	23.38	226	23.38	219	23.38	225			23.38	59			43.4592	0.0818		257.029	94.4451		257.029	-23.8217
23.39	300	23.39	248	23.39	278	23.39	225	23.39	220	23.39	227			23.39	59			43.4667	2.40082		257.202	94.4417		257.202	-23.8207
23.4	280	23.4	226	23.4	264	23.4	235	23.4	214	23.4	226			23.4	58			43.5254	0.03505		257.364	94.4367		257.364	-23.8203
23.41	259	23.41	202	23.41	250	23.41	247	23.41	207	23.41	224			23.41	57			43.5336	0.40023		257.526	94.4324		257.526	-23.8188
23.42	245	23.42	191	23.42	222	23.42	258	23.42	225	23.42	234			23.42	59			43.5857	4e-05		257.704	94.4282		257.704	-23.8173
23.43	232	23.43	182	23.43	192	23.43	269	23.43	245	23.43	246			23.43	61			43.6059	0.78669		257.875	94.424		257.875	-23.8156
23.44	207	23.44	178	23.44	191	23.44	254	23.44	236	23.44	250			23.44	58			43.6362	0.01742		258.041	94.4195		258.041	-23.8134
23.45	183	23.45	175	23.45	189	23.45	240	23.45	227	23.45	254			23.45	56			43.642	1.70259		258.21	94.415		258.21	-23.8111
23.46	169	23.46	174	23.46	189	23.46	249	23.46	236	23.46	269			23.46	57			43.6445	0.19895		258.384	94.4104		258.384	-23.8088
23.47	160	23.47	173	23.47	187	23.47	254	23.47	242	23.47	279			23.47	58			43.653	0.36094		258.543	94.4058		258.543	-23.8067
23.48	167	23.48	174	23.48	174	23.48	244	23.48	235	23.48	270			23.48	55			43.6853	1.06987		258.715	94.4008		258.715	-23.804
23.49	171	23.49	175	23.49	163	23.49	231	23.49	229	23.49	264			23.49	54			43.6901	0.17192		258.886	94.3965		258.886	-23.8011
23.5	167	23.5	178	23.5	158	23.5	212	23.5	228	23.5	268			23.5	61			43.6967	2e-05		259.059	94.3937		259.059	-23.7988
23.51	164	23.51	180	23.51	159	23.51	197	23.51	223	23.51	266			23.51	65			43.717	0.39103		259.223	94.3922		259.223	-23.7969
23.52	163	23.52	179	23.52	172	23.52	188	23.52	212	23.52	252			23.52	63			43.7238	0.02687		259.398	94.3921		259.398	-23.7936
23.53	165	23.53	178	23.53	177	23.53	186	23.53	205	23.53	238			23.53	61			43.7352	0.86905		259.556	94.3915		259.556	-23.7911
23.54	172	23.54	174	23.54	172	23.54	194	23.54	204	23.54	225			23.54	57			43.7531	0.84629		259.726	94.3908		259.726	-23.7886
23.55	174	23.55	176	23.55	167	23.55	192	23.55	194	23.55	216			23.55	57			43.7575	0.88975		259.901	94.3901		259.901	-23.7868
23.56	170	23.56	182	23.56	164	23.56	181	23.56	176	23.56	212			23.56	61			43.7641	0.17937		260.084	94.3905		260.084	-23.7845
23.57	170	23.57	191	23.57	161	23.57	168	23.57	167	23.57	197			23.57	60			43.7781	0.12509		260.25	94.3896		260.25	-23.7818
23.58	174	23.58	201	23.58	160	23.58	155	23.58	164	23.58	175			23.58	55			43.7787	0.09262		260.412	94.388		260.412	-23.7798
23.59	176	23.59	206	23.59	175	23.59	150	23.59	157	23.59	162			23.59	55			43.7824	0.22779		260.578	94.3861		260.578	-23.7782
23.6	178	23.6	209	23.6	197	23.6	148	23.6	150	23.6	151			23.6	56			43.7966	0.53188		260.745	94.382		260.745	-23.7768
23.61	189	23.61	214	23.61	198	23.61	145	23.61	148	23.61	154			23.61	54			43.8014	0.08544		260.915	94.3785		260.915	-23.7743
23.62	203	23.62	219	23.62	195	23.62	141	23.62	147	23.62	161			23.62	52			43.8352	0.01337		261.079	94.3748		261.079	-23.772
23.63	198	23.63	225	23.63	189	23.63	148	23.63	148	23.63	152			23.63	57			43.8466	0.432		261.252	94.371		261.252	-23.7702
23.64	191	23.64	232	23.64	183	23.64	156	23.64	149	23.64	141			23.64	63			43.8612	0.6671		261.413	94.366		261.413	-23.7683
23.65	195	23.65	226	23.65	189	23.65	160	23.65	147	23.65	147			23.65	61			43.869	0.44224		261.583	94.3619		261.583	-23.7664
23.66	200	23.66	220	23.66	195	23.66	163	23.66	144	23.66	152			23.66	58			43.8896	0.06219		261.749	94.359		261.749	-23.7643
23.67	209	23.67	229	23.67	199	23.67	159	23.67	148	23.67	155			23.67	57			43.8902	0.04604		261.929	94.3572		261.929	-23.7619
23.68	216	23.68	236	23.68	202	23.68	159	23.68	151	23.68	156			23.68	57			43.8939	0.11322		262.093	94.3569		262.093	-23.7598
23.69	206	23.69	235	23.69	203	23.69	171	23.69	151	23.69	149			23.69	61			43.9325	0.47724		262.266	94.3562		262.266	-23.7578
23.7	200	23.7	232	23.7	204	23.7	181	23.7	150	23.7	144			23.7	63			43.9716	1.15401		262.433	94.3552		262.433	-23.7557
23.71	203	23.71	224	23.71	204	23.71	182	23.71	145	23.71	147			23.71	59			43.973	0.33158		262.596	94.354		262.596	-23.7535
23.72	203	23.72	215	23.72	201	23.72	179	23.72	147	23.72	147			23.72	58			43.9777	0.00367		262.76	94.3536		262.76	-23.7511
23.73	200	23.73	206	23.73	191	23.73	168	23.73	163	23.73	144			23.73	63			44.0025	0.02369		262.919	94.3517		262.919	-23.7486
23.74	198	23.74	202	23.74	185	23.74	166	23.74	168	23.74	143			23.74	65			44.0104	0.00903		263.093	94.3492		263.093	-23.747
23.75	199	23.75	204	23.75	184	23.75	174	23.75	161	23.75	145			23.75	63			44.0148	3.78376		263.269	94.3463		263.269	-23.7459
23.76	198	23.76	201	23.76	183	23.76	180	23.76	154	23.76	152			23.76	65			44.0273	0.78436		263.437	94.3409		263.437	-23.7429
23.77	194	23.77	194	23.77	181	23.77	184	23.77	146	23.77	164			23.77	70			44.0445	0.23721		263.612	94.3366		263.612	-23.7408
23.78	197	23.78	196	23.78	184	23.78	186	23.78	153	23.78	164			23.78	69			44.0836	0.57369		263.772	94.3323		263.772	-23.7384
23.79	204	23.79	204	23.79	190	23.79	187	23.79	170	23.79	157			23.79	63			44.0898	0.00183		263.945	94.3279		263.945	-23.7356
23.8	210	23.8	212	23.8	189	23.8	183	23.8	176	23.8	162			23.8	62			44.0924	0.58876		264.113	94.323		264.113	-23.7333
23.81	215	23.81	220	23.81	185	23.81	177	23.81	178	23.81	172			23.81	61			44.0996	2.7964		264.289	94.3184		264.289	-23.7311
23.82	212	23.82	232	23.82	187	23.82	178	23.82	166	23.82	177			23.82	62			44.1085	2.69304		264.455	94.3137		264.455	-23.7293
23.83	208	23.83	244	23.83	190	23.83	182	23.83	151	23.83	182			23.83	63			44.1146	0.01178		264.615	94.3091		264.615	-23.7278
23.84	221	23.84	267	23.84	200	23.84	184	23.84	153	23.84	178			23.84	59			44.1225	0.0045		264.787	94.3043		264.787	-23.7271
23.85	237	23.85	291	23.85	211	23.85	185	23.85	157	23.85	172			23.85	56			44.127	1.88081		264.961	94.2996		264.961	-23.7254
23.86	252	23.86	316	23.86	230	23.86	188	23.86	165	23.86	170			23.86	62			44.1395	0.38986		265.117	94.2949		265.117	-23.7235
23.87	267	23.87	341	23.87	248	23.87	191	23.87	173	23.87	169			23.87	68			44.1639	0.22305		265.295	94.2901		265.295	-23.7213
23.88	294	23.88	376	23.88	257	23.88	183	23.88	169	23.88	180			23.88	63			44.1823	2.43001		265.458	94.2852		265.458	-23.7191
23.89	321	23.89	406	23.89	269	23.89	176	23.89	168	23.89	191			23.89	59			44.1853	0.06424		265.629	94.2803		265.629	-23.7175
23.9	346	23.9	418	23.9	298	23.9	179	23.9	175	23.9	203			23.9	56			44.1942	0.84508		265.795	94.2754		265.795	-23.7157
23.91	364	23.91	417	23.91	320	23.91	184	23.91	182	23.91	208			23.91	54			44.2029	3.19632		265.963	94.2706		265.963	-23.7143
23.92	362	23.92	373	23.92	318	23.92	195	23.92	185	23.92	197			23.92	51			44.2049	0.29279		266.124	94.2658		266.124	-23.7139
23.93	356	23.93	339	23.93	318	23.93	206	23.93	190	23.93	192			23.93	50			44.212	1.39006		266.298	94.2611		266.298	-23.7123
23.94	346	23.94	326	23.94	325	23.94	217	23.94	198	23.94	202			23.94	54			44.2142	3.45263		266.471	94.2564		266.471	-23.7104
23.95	336	23.95	313	23.95	319	23.95	226	23.95	207	23.95	214			23.95	58			44.221	1.33886		266.641	94.2517		266.641	-23.708
23.96	328	23.96	302	23.96	296	23.96	234	23.96	218	23.96	230			23.96	63			44.2484	0.03616		266.806	94.2471		266.806	-23.7064
23.97	310	23.97	283	23.97	273	23.97	244	23.97	225	23.97	245			23.97	62			44.249	0.72542		266.975	94.2424		266.975	-23.7046
23.98	284	23.98	255	23.98	251	23.98	254	23.98	228	23.98	260			23.98	55			44.2558	1.06254		267.144	94.2377		267.144	-23.7026
23.99	260	23.99	230	23.99	240	23.99	261	23.99	231	23.99	259			23.99	53			44.2765	0.1109		267.309	94.233		267.309	-23.7008
24	237	24	207	24	237	24	267	24	234	24	249			24	53			44.2864	0.66093		267.48	94.2283		267.48	-23.6985
24.01	222	24.01	201	24.01	230	24.01	263	24.01	243	24.01	249			24.01	55			44.2949	1.20779		267.642	94.2237		267.642	-23.6964
24.02	212	24.02	204	24.02	220	24.02	256	24.02	255	24.02	254			24.02	59			44.298	0.03194		267.827	94.2192		267.827	-23.6942
24.03	198	24.03	213	24.03	209	24.03	253	24.03	248	24.03	265			24.03	56			44.306	0.05413		267.99	94.2146		267.99	-23.6921
24.04	182	24.04	222	24.04	197	24.04	251	24.04	236	24.04	278			24.04	52			44.3069	0.4201		268.146	94.2102		268.146	-23.6907
24.05	180	24.05	221	24.05	182	24.05	240	24.05	239	24.05	272			24.05	51			44.3103	0.00289		268.316	94.2057		268.316	-23.6887
24.06	180	24.06	218	24.06	167	24.06	227	24.06	244	24.06	264			24.06	51			44.3156	1.58892		268.486	94.2011		268.486	-23.6869
24.07	190	24.07	223	24.07	176	24.07	226	24.07	234	24.07	244			24.07	54			44.3192	0.31781		268.664	94.1965		268.664	-23.6851
24.08	201	24.08	229	24.08	186	24.08	225	24.08	224	24.08	225			24.08	56			44.327	1.71631		268.831	94.1915		268.831	-23.6827
24.09	218	24.09	236	24.09	203	24.09	221	24.09	225	24.09	235			24.09	55			44.3317	3.05429		268.992	94.1865		268.992	-23.6805
24.1	234	24.1	244	24.1	218	24.1	215	24.1	224	24.1	241			24.1	54			44.3613	0.01799		269.162	94.1814		269.162	-23.6786
24.11	239	24.11	260	24.11	219	24.11	196	24.11	215	24.11	219			24.11	52			44.3618	0.36069		269.335	94.1761		269.335	-23.6766
24.12	243	24.12	276	24.12	221	24.12	182	24.12	209	24.12	198			24.12	51			44.3687	0.52813		269.496	94.1703		269.496	-23.6745
24.13	241	24.13	287	24.13	225	24.13	184	24.13	215	24.13	183			24.13	52			44.3776	0.30357		269.661	94.1648		269.661	-23.6721
24.14	248	24.14	302	24.14	239	24.14	185	24.14	213	24.14	171			24.14	52			44.3868	2.7122		269.832	94.1593		269.832	-23.6698
24.15	277	24.15	324	24.15	271	24.15	184	24.15	193	24.15	167			24.15	50			44.3939	1.93666		270.007	94.154		270.007	-23.6678
24.16	300	24.16	356	24.16	300	24.16	187	24.16	181	24.16	170			24.16	50			44.3975	0.66889		270.17	94.1491		270.17	-23.6653
24.17	312	24.17	404	24.17	324	24.17	198	24.17	180	24.17	182			24.17	52			44.3994	0.32849		270.348	94.1443		270.348	-23.6635
24.18	331	24.18	457	24.18	345	24.18	204	24.18	183	24.18	186			24.18	54			44.419	0.02692		270.519	94.1396		270.519	-23.6622
24.19	354	24.19	517	24.19	362	24.19	207	24.19	189	24.19	182			24.19	58			44.4234	0.00145		270.683	94.135		270.683	-23.6609
24.2	382	24.2	526	24.2	386	24.2	218	24.2	192	24.2	176			24.2	56			44.4323	0.15797		270.845	94.1309		270.845	-23.6595
24.21	411	24.21	499	24.21	413	24.21	236	24.21	194	24.21	168			24.21	52			44.4448	1.51819		271.02	94.1265		271.02	-23.6581
24.22	440	24.22	458	24.22	440	24.22	236	24.22	190	24.22	169			24.22	52			44.4807	0.50388		271.189	94.1219		271.189	-23.6568
24.23	468	24.23	409	24.23	466	24.23	229	24.23	183	24.23	175			24.23	54			44.4853	0.20437		271.356	94.1174		271.356	-23.6553
24.24	464	24.24	373	24.24	462	24.24	239	24.24	189	24.24	176			24.24	54			44.4908	0.15092		271.522	94.1128		271.522	-23.655
24.25	450	24.25	339	24.25	448	24.25	256	24.25	199	24.25	177			24.25	53			44.5001	1.34841		271.691	94.1083		271.691	-23.6538
24.26	415	24.26	332	24.26	407	24.26	266	24.26	190	24.26	176			24.26	55			44.5072	0.96268		271.857	94.1038		271.857	-23.6526
24.27	375	24.27	328	24.27	362	24.27	275	24.27	178	24.27	175			24.27	57			44.5082	0.42717		272.022	94.0992		272.022	-23.6513
24.28	344	24.28	290	24.28	329	24.28	282	24.28	191	24.28	170			24.28	58			44.5108	0.33249		272.19	94.0946		272.19	-23.6489
24.29	315	24.29	251	24.29	298	24.29	288	24.29	205	24.29	164			24.29	59			44.5236	0.17151		272.372	94.0899		272.372	-23.646
24.3	298	24.3	215	24.3	287	24.3	296	24.3	213	24.3	159			24.3	58			44.5253	0.08885		272.535	94.0851		272.535	-23.643
24.31	279	24.31	183	24.31	274	24.31	304	24.31	219	24.31	155			24.31	57			44.5427	1.44921		272.701	94.0805		272.701	-23.6397
24.32	240	24.32	173	24.32	246	24.32	311	24.32	213	24.32	159			24.32	56			44.5828	0.13579		272.872	94.0757		272.872	-23.6353
24.33	204	24.33	165	24.33	220	24.33	313	24.33	210	24.33	161			24.33	54			44.5942	0.25042		273.035	94.0711		273.035	-23.6317
24.34	181	24.34	161	24.34	199	24.34	302	24.34	217	24.34	158			24.34	51			44.5988	0.10162		273.203	94.0665		273.203	-23.6286
24.35	163	24.35	159	24.35	178	24.35	285	24.35	221	24.35	154			24.35	50			44.6014	4.58804		273.377	94.0618		273.377	-23.6254
24.36	157	24.36	160	24.36	161	24.36	255	24.36	218	24.36	151			24.36	54			44.617	0.05884		273.542	94.0573		273.542	-23.6206
24.37	153	24.37	157	24.37	151	24.37	230	24.37	216	24.37	147			24.37	56			44.6218	0.21232		273.714	94.0526		273.714	-23.6169
24.38	154	24.38	148	24.38	152	24.38	211	24.38	213	24.38	142			24.38	57			44.6373	0.08523		273.88	94.0478		273.88	-23.6134
24.39	150	24.39	142	24.39	153	24.39	200	24.39	206	24.39	145			24.39	57			44.6389	0.04418		274.053	94.0431		274.053	-23.6095
24.4	142	24.4	139	24.4	153	24.4	197	24.4	195	24.4	158			24.4	53			44.6564	0.72028		274.218	94.0383		274.218	-23.6056
24.41	141	24.41	143	24.41	151	24.41	188	24.41	184	24.41	155			24.41	52			44.661	1.33561		274.382	94.0335		274.382	-23.6019
24.42	144	24.42	152	24.42	146	24.42	175	24.42	173	24.42	141			24.42	53			44.6623	0.91094		274.552	94.0287		274.552	-23.5982
24.43	145	24.43	152	24.43	142	24.43	165	24.43	168	24.43	135			24.43	54			44.6966	0.06751		274.731	94.0239		274.731	-23.5947
24.44	145	24.44	148	24.44	139	24.44	158	24.44	166	24.44	131			24.44	55			44.7153	2.28082		274.887	94.0191		274.887	-23.5916
24.45	140	24.45	155	24.45	139	24.45	151	24.45	159	24.45	131			24.45	59			44.7309	0.02923		275.055	94.0139		275.055	-23.5883
24.46	133	24.46	165	24.46	140	24.46	145	24.46	152	24.46	131			24.46	63			44.7641	1.02899		275.222	94.0078		275.222	-23.5851
24.47	136	24.47	160	24.47	136	24.47	146	24.47	145	24.47	125			24.47	58			44.7659	0.69654		275.395	94.0006		275.395	-23.5814
24.48	141	24.48	153	24.48	131	24.48	148	24.48	140	24.48	118			24.48	51			44.7751	0.66387		275.561	93.991		275.561	-23.5777
24.49	148	24.49	148	24.49	135	24.49	145	24.49	125	24.49	125			24.49	54			44.7763	0.45283		275.735	93.9818		275.735	-23.5746
24.5	155	24.5	144	24.5	140	24.5	142	24.5	111	24.5	132			24.5	58			44.7877	0.75679		275.912	93.9728		275.912	-23.572
24.51	147	24.51	148	24.51	134	24.51	145	24.51	116	24.51	132			24.51	57			44.7934	0.01697		276.076	93.964		276.076	-23.5698
24.52	140	24.52	151	24.52	130	24.52	148	24.52	123	24.52	133			24.52	56			44.7995	2.44564		276.242	93.9535		276.242	-23.5675
24.53	142	24.53	149	24.53	133	24.53	143	24.53	139	24.53	132			24.53	52			44.8567	3.95783		276.412	93.9449		276.412	-23.5652
24.54	143	24.54	148	24.54	134	24.54	142	24.54	149	24.54	131			24.54	50			44.863	2.12109		276.577	93.9373		276.577	-23.5626
24.55	140	24.55	149	24.55	129	24.55	154	24.55	136	24.55	127			24.55	55			44.8785	0.51155		276.743	93.9301		276.743	-23.5596
24.56	139	24.56	152	24.56	128	24.56	157	24.56	127	24.56	127			24.56	58			44.8802	0.34615		276.921	93.9256		276.921	-23.5582
24.57	144	24.57	158	24.57	141	24.57	141	24.57	132	24.57	134			24.57	59			44.9021	0.37619		277.084	93.919		277.084	-23.557
24.58	145	24.58	157	24.58	144	24.58	134	24.58	131	24.58	137			24.58	58			44.9074	0.35347		277.254	93.9109		277.254	-23.5561
24.59	142	24.59	149	24.59	134	24.59	141	24.59	122	24.59	132			24.59	57			44.9078	0.00845		277.422	93.9022		277.422	-23.5547
24.6	141	24.6	144	24.6	128	24.6	145	24.6	117	24.6	126			24.6	57			44.9127	2.02769		277.587	93.8927		277.587	-23.554
24.61	141	24.61	143	24.61	129	24.61	145	24.61	115	24.61	121			24.61	61			44.9139	1.21577		277.758	93.8837		277.758	-23.5527
24.62	139	24.62	145	24.62	132	24.62	143	24.62	116	24.62	121			24.62	59			44.9386	0.57732		277.915	93.8752		277.915	-23.5516
24.63	138	24.63	148	24.63	136	24.63	138	24.63	119	24.63	123			24.63	55			44.9454	2.88363		278.096	93.8669		278.096	-23.5501
24.64	140	24.64	145	24.64	133	24.64	131	24.64	118	24.64	124			24.64	52			44.9455	0.73294		278.262	93.8586		278.262	-23.5482
24.65	144	24.65	139	24.65	126	24.65	121	24.65	115	24.65	125			24.65	51			44.9479	2.90131		278.42	93.8498		278.42	-23.5463
24.66	135	24.66	143	24.66	125	24.66	126	24.66	127	24.66	123			24.66	52			44.9557	0.06759		278.594	93.8401		278.594	-23.5445
24.67	122	24.67	151	24.67	127	24.67	136	24.67	143	24.67	119			24.67	52			44.9568	0.05303		278.764	93.83		278.764	-23.5429
24.68	122	24.68	149	24.68	133	24.68	136	24.68	146	24.68	122			24.68	51			44.9713	1.96738		278.936	93.8205		278.936	-23.5415
24.69	125	24.69	145	24.69	141	24.69	136	24.69	145	24.69	127			24.69	48			44.9776	1.05437		279.107	93.8111		279.107	-23.5406
24.7	123	24.7	140	24.7	140	24.7	145	24.7	139	24.7	125			24.7	56			44.9816	0.23927		279.279	93.8021		279.279	-23.5399
24.71	122	24.71	134	24.71	139	24.71	155	24.71	133	24.71	122			24.71	63			44.9949	1.01125		279.44	93.7935		279.44	-23.5394
24.72	130	24.72	128	24.72	131	24.72	144	24.72	124	24.72	126			24.72	56			45.0013	1.47409		279.606	93.7834		279.606	-23.5379
24.73	137	24.73	123	24.73	124	24.73	135	24.73	119	24.73	129			24.73	49			45.02	0.23957		279.776	93.7729		279.776	-23.5366
24.74	136	24.74	129	24.74	134	24.74	139	24.74	138	24.74	131			24.74	46			45.0221	0.17566		279.937	93.7627		279.937	-23.5357
24.75	134	24.75	137	24.75	141	24.75	141	24.75	148	24.75	134			24.75	45			45.0274	1.00785		280.102	93.7528		280.102	-23.5347
24.76	129	24.76	152	24.76	135	24.76	136	24.76	126	24.76	138			24.76	51			45.0359	0.00313		280.274	93.7426		280.274	-23.5359
24.77	127	24.77	158	24.77	130	24.77	131	24.77	114	24.77	137			24.77	54			45.0467	0.45399		280.45	93.7329		280.45	-23.5352
24.78	134	24.78	145	24.78	128	24.78	127	24.78	125	24.78	121			24.78	50			45.0534	0.28696		280.607	93.7223		280.607	-23.5336
24.79	139	24.79	138	24.79	129	24.79	128	24.79	132	24.79	116			24.79	50			45.0582	4.90156		280.779	93.7111		280.779	-23.5313
24.8	142	24.8	142	24.8	133	24.8	138	24.8	131	24.8	125			24.8	57			45.0602	1.43338		280.946	93.701		280.946	-23.5296
24.81	144	24.81	144	24.81	130	24.81	137	24.81	131	24.81	128			24.81	57			45.0603	0.36431		281.105	93.6907		281.105	-23.529
24.82	146	24.82	145	24.82	119	24.82	122	24.82	129	24.82	123			24.82	49			45.0628	1.44217		281.283	93.6801		281.283	-23.5279
24.83	139	24.83	141	24.83	120	24.83	114	24.83	123	24.83	126			24.83	47			45.0706	0.03358		281.448	93.6687		281.448	-23.5261
24.84	125	24.84	133	24.84	130	24.84	113	24.84	114	24.84	133			24.84	51			45.0717	0.0264		281.616	93.6553		281.616	-23.5234
24.85	122	24.85	133	24.85	135	24.85	110	24.85	115	24.85	132			24.85	55			45.0723	5.18484		281.787	93.6428		281.787	-23.5212
24.86	125	24.86	137	24.86	138	24.86	107	24.86	121	24.86	126			24.86	60			45.0965	0.11901		281.95	93.631		281.95	-23.5194
24.87	130	24.87	141	24.87	130	24.87	111	24.87	129	24.87	125			24.87	59			45.1099	0.50268		282.123	93.6198		282.123	-23.5174
24.88	135	24.88	146	24.88	117	24.88	119	24.88	136	24.88	125			24.88	56			45.1163	0.73268		282.295	93.6065		282.295	-23.5147
24.89	139	24.89	153	24.89	120	24.89	128	24.89	129	24.89	123			24.89	53			45.1236	0.66203		282.464	93.5934		282.464	-23.5126
24.9	144	24.9	161	24.9	126	24.9	137	24.9	119	24.9	120			24.9	49			45.1314	0.19436		282.628	93.581		282.628	-23.5106
24.91	133	24.91	153	24.91	121	24.91	134	24.91	129	24.91	129			24.91	47			45.135	0.11908		282.796	93.569		282.796	-23.5082
24.92	121	24.92	144	24.92	116	24.92	130	24.92	141	24.92	138			24.92	46			45.146	0.146		282.964	93.5566		282.964	-23.5058
24.93	124	24.93	145	24.93	121	24.93	127	24.93	130	24.93	133			24.93	52			45.151	0.00155		283.131	93.5436		283.131	-23.5032
24.94	126	24.94	145	24.94	125	24.94	124	24.94	121	24.94	130			24.94	56			45.1555	0.83609		283.306	93.5307		283.306	-23.5011
24.95	131	24.95	142	24.95	125	24.95	122	24.95	126	24.95	137			24.95	51			45.1618	0.22577		283.472	93.5182		283.472	-23.4991
24.96	136	24.96	140	24.96	126	24.96	121	24.96	130	24.96	142			24.96	47			45.1733	2.43668		283.636	93.505		283.636	-23.4979
24.97	136	24.97	143	24.97	133	24.97	122	24.97	126	24.97	142			24.97	48			45.1823	2.75052		283.811	93.4914		283.811	-23.4964
24.98	138	24.98	148	24.98	137	24.98	121	24.98	124	24.98	142			24.98	49			45.1875	2.57736		283.977	93.4779		283.977	-23.495
24.99	145	24.99	157	24.99	137	24.99	112	24.99	125	24.99	145			24.99	47			45.2167	0.05484		284.151	93.4647		284.151	-23.4934
25	146	25	158	25	137	25	114	25	130	25	146			25	48			45.2213	2.77691		284.317	93.4497		284.317	-23.4924
25.01	137	25.01	145	25.01	137	25.01	132	25.01	138	25.01	142			25.01	52			45.2389	0.3291		284.475	93.4349		284.475	-23.4907
25.02	134	25.02	139	25.02	137	25.02	134	25.02	140	25.02	140			25.02	56			45.2428	0.06266		284.647	93.4205		284.647	-23.4894
25.03	137	25.03	143	25.03	138	25.03	118	25.03	135	25.03	140			25.03	63			45.2468	0.09661		284.82	93.4057		284.82	-23.4883
25.04	141	25.04	144	25.04	136	25.04	121	25.04	134	25.04	149			25.04	61			45.2614	0.07261		284.986	93.3892		284.986	-23.4881
25.05	147	25.05	144	25.05	132	25.05	141	25.05	137	25.05	165			25.05	52			45.2645	0.05845		285.151	93.3738		285.151	-23.4873
25.06	150	25.06	153	25.06	134	25.06	139	25.06	139	25.06	157			25.06	50			45.2701	0.0636		285.316	93.3583		285.316	-23.4862
25.07	153	25.07	165	25.07	140	25.07	125	25.07	140	25.07	135			25.07	51			45.2709	0.41556		285.483	93.3424		285.483	-23.4853
25.08	156	25.08	168	25.08	147	25.08	123	25.08	139	25.08	142			25.08	49			45.2785	0.97792		285.657	93.3263		285.657	-23.4845
25.09	161	25.09	166	25.09	154	25.09	124	25.09	138	25.09	159			25.09	46			45.2925	0.06741		285.825	93.3102		285.825	-23.4841
25.1	164	25.1	179	25.1	158	25.1	127	25.1	134	25.1	158			25.1	47			45.2978	1.36716		285.998	93.2938		285.998	-23.4832
25.11	168	25.11	196	25.11	161	25.11	129	25.11	128	25.11	154			25.11	50			45.3034	0.61064		286.158	93.2776		286.158	-23.4822
25.12	171	25.12	209	25.12	169	25.12	133	25.12	129	25.12	153			25.12	49			45.311	0.00079		286.327	93.2613		286.327	-23.4822
25.13	173	25.13	223	25.13	176	25.13	137	25.13	129	25.13	153			25.13	47			45.3323	0.02726		286.488	93.2449		286.488	-23.4816
25.14	176	25.14	244	25.14	176	25.14	139	25.14	137	25.14	152			25.14	54			45.3354	3.92387		286.661	93.2285		286.661	-23.4806
25.15	181	25.15	260	25.15	177	25.15	141	25.15	144	25.15	150			25.15	61			45.3369	1.38041		286.829	93.2119		286.829	-23.4798
[truncated: 3,135 more rows]
[truncated: 16 more columns]

## Sheet: Fig. 3
Fig. 3b							Fig. 3c							Fig. 3f
MSD (Å2)							gSb-Cl (r)							PL spectra
[truncated: 2,502 more rows]

## Sheet: Fig. 4
Fig. 4a			Fig. 4b					Fig. 4c							Fig. 4e											Fig. 4f
[truncated: 3,104 more rows]

[truncated: 1 more sheets: Fig. 5]
